# Supplementary material for: Integrated Reanalysis of Global Riverine Fish eDNA Datasets Shows Robustness and Congruence of Biodiversity Conclusions
Source: Mol Ecol. 2026 Apr 17;35(8):e70340. doi: 10.1111/mec.70340 (PMC13090749; doi:10.1111/mec.70340)
Supplement: Supplementary file 2 — Table S1: Metadata of the 58 studies. Table S2: Parameters used to curate reference database for each primer set. Table S3: Results of normality tests and variance homogeneity checks. Table S4: Fish taxonomy re‐check for datasets from Switzerland (Europe), French Guiana (South America), the St. Regis River (North America), and the Chao Phraya River (Thailand). Table S5: Species list included in the curated reference database for each primer set. Table S6: Results of the generalized linear mixed model showed in Figure 4. Table S7: Results of PERMANOVA and ANOSIM analyzes examining the effects of continents and species assignment types on community composition. Table S8: Significance tests for shared species and number of extra local species between continents showed in Figure S8. Table S9: Significance tests for shared species and number of extra local species between datasets using global or custom reference database in the original assignments showed in Figure S8. Table S10: Summary of reads number for each dataset in the clean ASV table (including all ASVs with or without assignment to vertebrates). Table S11: Results of generalized linear models (GLMs) testing factors influencing the proportion of shared species between original and reanalyzed assignments and the proportion of sequencing reads assigned to shared species. Table S12: Factors influencing the differences in the sequence number proportion and the average relative abundance in samples between shared species and species unique to the reanalyzed assignments. [file MEC-35-e70340-s002.xlsx]

## Sheet: README_S1
Cluster	Column	Note
Reference info.	DataID	Dataset IDs
	RawSeqID	Raw sequencing dataset IDs
	Author	author lists
	Publication (if published)	doi of published paper if available
Process	SiteMetadata	if the site metadata fomatted?
	SiteSpeMatrix	if the species matrix fomatted?
	RawData Reanalysed	if the raw seq data re-analyzed?
Studied River info.	RiverName	name of the studied river
	EcosystemType (river/stream)
	Continent
	Country
	RiverLength (km)	length of river if avaliable
	Catchment size (km2)	size of catchment if available
Sampling info.	Number of sampling events	sampling methods
	Sampling year
	Mesh size (um)
	Volume extracted (liters)
	Filter replicates per site
	Number of sites
Metabarcoding experiment	Extraction kit
	Primer name (standardized)	corrected primer name; * indicate inconsistencies between primer used and reported
	Primer name (Originally reported)	originally-reported primer name
	Primer F (corrected)
	Primer R (corrected)
	Primer F (originally reported)	originally-reported forward primer sequence
	Primer R (originally reported)	originally-reported reverse primer sequence
	Target region
	Length of product (bp)
	Sequencing platform
	Sequencing depth (k reads)
Bioinformatics	Merge pairs method	bioinformatics
	Trimming method
	Quality score
	ASV/OTUs
	Clustering algorithm
	Reference database
	Assignment method
	Assignment threshold
	Abundance cutoff
	Occurrence cutoff
	If rarefied

## Sheet: Table.S1
Reference info.					Data Type			Studied River info.				Sampling info.						Metabarcoding experiment											Bioinformatics
DataID	OldID	RawSeqID	Author	Publication (if published)	SiteMetadata	SiteSpeMatrix	RawData Reanalysed	RiverName	EcosystemType (river/stream)	Continent	Country	Number of sampling events	Sampling year	Mesh size (um)	Volume extracted (liters)	Filter replicates per site	Number of sites	Extraction kit	Primer name (standardized)	Primer name (Originally reported)	Primer F (corrected)	Primer R (corrected)	Primer F (originally reported)	Primer R (Originally reported)	Target region	Length of product (bp)	Sequencing platform	Sequencing depth (k reads)	Merge pairs method	Trimming method	Quality score	ASV/OTUs	Clustering algorithm	Reference database	Assignment method	Assignment threshold	Abundance cutoff	Occurrence cutoff	If rarefied
D001	Ref001	na	Balasingham, KD; Walter, RP; Mandrak, NE; Heath, DD	10.1111/mec.14395	yes	yes	na	Grand, Sydenham River	river	North America	Canada	1	2013-10-01	1.2	0.5	2 to 5	86	self-made	PS1	PS1	ACCTGCCTGCCGTATTTGGYGCYTGRGCCGGRATAGT	ACGCCACCGAGCCARAARCTYATRTTRTTYATTCG	ACCTGCCTGCCGTATTTGGYGCYTGRGCCGGRATAGT	ACGCCACCGAGCCARAARCTYATRTTRTTYATTCG	COI	247	Ion Chef: 318-chip	NA	NA	qiime	Q20	OTUs	qiime	Custom_db	blastn	0.96	"co-occur" R package default thre	"co-occur" R package default thre	yes
D002	Ref002	RS001	Alam, MJ; Kim, NK; Andriyono, S; Choi, HK; Lee, JH; Kim, HW	10.7717/peerj.9508	yes	na	yes	Hyeongsan, Taehwa, Seomjin, and Nakdong	river	Asia	Sourth Korea	1	2018-06-01	0.45	0.25	4	16	DNeasy® Blood and Tissue Kit	MiFish	MiFish	GCCGGTAAAACTCGTGCCAGC	ACATTATCATAGTGGGGTATCTAATCCCAGTTTG	GCCGGTAAAACTCGTGCCAGC	ACATTATCATAGTGGGGTATCTAATCCCAGTTTG	12S	169-172	MiSeq 300pe	NA	Python 2.7	MiFish PIP	Q20	OTUs	MiFish	Global_db	blastn	0.99	NA	NA	NA
D003	Ref003	RS048	Cannon, MV; Hester, J; Shalkhauser, A; Chan, ER; Logue, K; Small, ST; Serre, D	10.1038/srep22908	yes	yes	yes	Cuyahoga River	river	North America	US	1	2013-07-01	NA	0.05	1	75	DNeasy	Cytb02	mt-Cytb	TCCTTTTGAGGCGCTACAGT	GGAATGCGAAGAATCGTGTT	TCCTTTTGAGGCGCTACAGT	GGAATGCGAAGAATCGTGTT	Cytb	130	MiSeq 250pe	NA	Perl	Perl	NA	OTUs	Mothur	Global_db	blastn	NA	>=10	NA	NA
D004	Ref004; CD08	RS007	Provided by Naiara Sales	10.1002/edn3.14; 10.1016/j.scitotenv.2020.142096	yes	yes	yes	Jequitinhonha River	river	South America	Brasil	2	Jan to March 2017	0.45	1	3	11	MoBio Power Water	MiFish	MiFish	GCCGGTAAAACTCGTGCCAGC	CATAGTGGGGTATCTAATCCCAGTTTG	GCCGGTAAAACTCGTGCCAGC	CATAGTGGGGTATCTAATCCCAGTTTG	12S	~170	Illumina MiSeq V2 sequencing kit	˜ 90	illumina pairedend (obitools)	obicut	>40	OTUs	Swarm default	Custom_db	ecotag	0.97	1e-05	NA	no
D005	Ref005; CD38	RS014	Provided by Shuo Zong and Loïc Pellissier	10.1038/s41598-018-28424-8; 10.1016/j.ecoinf.2025.103251	yes	yes	yes	Rhône River	river	Europe	France	1	2016-04-01	0.45	30	2	196	DNeasy Blood & Tissue Extraction Kit	Teleo	Teleo	CTTCCGGTACATTACCATG	ACACCGCCCGTCACTCT	CTTCCGGTACATTACCATG	ACACCGCCCGTCACTCT	12S	108	HiSeq 125pe	500	OBITools	OBITools	Q40	MOTUs	OBITools	Custom_db	OBITools	0.98	NA	NA	NA
D006	Ref006	RS002	Doi, H; Inui, R; Matsuoka, S; Akamatsu, Y; Goto, M; Kono, T	10.1111/fwb.13714	yes	yes	yes	five rivers	river	Asia	Japan	1	2016-10-01	0.7	1	2	15	DNeasy Blood & Tissue Kit	MiFish	MiFish	GCCGGTAAAACTCGTGCCAGC	ACATTATCATAGTGGGGTATCTAATCCCAGTTTG	GCCGGTAAAACTCGTGCCAGC	ACATTATCATAGTGGGGTATCTAATCCCAGTTTG	12S	169-172	MiSeq 250pe	NA	NA	NA	NA	OTUs	UCLUST	Global_db	blastn	0.97	>=10	NA	NA
D007	Ref007	na	Cilleros, K; Valentini, A; Allard, L; Dejean, T; Etienne, R; Grenouillet, G; Iribar, A; Taberlet, P; Vigouroux, R; Brosse, S	10.1111/1755-0998.12900	yes	yes	na	eight rivers	river	South America	French Guiana	1	2014-11-01	NA	50	1	32	DNeasy Blood & Tissue Extraction Kit	Teleo	Teleo	CTTCCGGTACATTACCATG	ACACCGCCCGTCACTCT	CTTCCGGTACATTACCATG	ACACCGCCCGTCACTCT	12S	108	HiSeq 125pe	NA	OBITools	OBITools	NA	MOTUs	OBITools	Global_db	OBITools	0.98	NA	>=0.03%	NA
D008	Ref008	RS016	Civade, R; Dejean, T; Valentini, A; Roset, N; Raymond, JC; Bonin, A; Taberlet, P; Pont, D	10.1371/journal.pone.0157366	yes	yes	yes	Tier River	river	Europe	France	1	2014-09-01	NA	45	3 to 6	5	DNeasy Blood & Tissue Extraction Kit	Teleo	Teleo	CTTCCGGTACATTACCATG	ACACCGCCCGTCACTCT	CTTCCGGTACATTACCATG	ACACCGCCCGTCACTCT	12S	108	MiSeq 100pe	NA	OBITools	OBITools	NA	MOTUs	OBITools	Global_db	OBITools	0.98	NA	>=0.03%	NA
D009	Ref009	RS024	Euclide, PT; Lor, Y; Spear, MJ; Tajjioui, T; Vander Zanden, J; Larson, WA; Amberg, JJ	10.1111/ddi.13253	yes	yes	yes	Mississippi	river	North America	US	1	2018-07-01	NA	0.05	multiple	9	gMax Mini Genomic DNA Extraction Kit	Riaz01	12SV5	ACTGGGATTAGATACCCC	TAGAACAGGCTCCTCTAG	ACTGGGATTAGATACCCC	TAGAACAGGCTCCTCTAG	12S	85-177	MiSeq	NA	NA	cutadapt	NA	ASVs	DADA2	Custom_db	blastn	0.98	NA	NA	NA
D010	Ref010	RS025	Muha, TP; Rodriguez-Barreto, D; O'Rorke, R; de Leaniz, CG; Consuegra, S	10.3389/fevo.2021.629217	yes	yes	yes	Lugg river	river	Europe	UK	3	May-16; Nov-16; June-17	0.45	0.05	6	6	Nexxtec 1-step DNA Isolation Kit for Tissues & Cells	Riaz01	12SV5	ACTGGGATTAGATACCCC	TAGAACAGGCTCCTCTAG	ACTGGGATTAGATACCCC	TAGAACAGGCTCCTCTAG	12S	85-177	MiSeq	NA	custom	USEARCH	NA	MOTUs	Uniose2	Global_db	blastn	NA	NA	NA	NA
D011	Ref011	RS026	Griffiths, NP; Bolland, JD; Wright, RM; Murphy, LA; Donnelly, RK; Watson, HV; Hanfling, B	10.1111/jfb.14497	yes	yes	yes	the Fens	river	Europe	UK	1	2017-11-01	0.45	2	5	17	DNeasy PowerWater	Riaz01	12SV5	ACTGGGATTAGATACCCC	TAGAACAGGCTCCTCTAG	ACTGGGATTAGATACCCC	TAGAACAGGCTCCTCTAG	12S	85-177	MiSeq	NA	NA	NA	NA	NA	NA	Custom_db	blastn	0.98	NA	NA	NA
D012	Ref012	RS035	Weitemier, K; Penaluna, BE; Hauck, LL; Longway, LJ; Garcia, T; Cronn, R	10.1111/mec.15811	yes	na	yes	multiple rivers	river	North America	US	1	2017-10-01	0.45	3	6	16	Zymoclean Large fragment DNA Recovery Kit	A12S	12S 63F+64R	GTCAGGTCGAGGTGTAGCGC	CATGTTACGACTTGCCTCCCCT	GTCAGGTCGAGGTGTAGCGC	CATGTTACGACTTGCCTCCCCT	12S	198	MiSeq 250pe	NA	NA	Trimmomatic	Q20	NA	centrifuge	Global_db	centrifuge	NA	NA	NA	NA
D013	Ref013	RS017	Cantera, I; Decotte, JB; Dejean, T; Murienne, J; Vigouroux, R; Valentini, A; Brosse, S	10.1111/1755-0998.13544	yes	yes	yes	two rivers in Amazonian	river	South America	multiple	1	Oct-17; Oct-18	0.45	34	2	53	NucleoSpin Soil	Teleo	Teleo	CTTCCGGTACATTACCATG	ACACCGCCCGTCACTCT	CTTCCGGTACATTACCATG	ACACCGCCCGTCACTCT	12S	108	HiSeq/MiSeq	NA	OBITools	OBITools	NA	MOTUs	OBITools	Custom_db	NA	NA	NA	>=0.1%	NA
D014	Ref014	RS046	Machler, E; Walser, JC; Altermatt, F	10.1111/mec.15725	yes	na	yes	Thur	river	Europe	Switzerland	1	2016-06-01	0.7	0.25	3	61	DNeasy Blood & Tissue kit	COI313	COI313	GGWACWGGWTGAACWGTWTAYCCYCC	TAIACYTCIGGRTGICCRAARAYCA	GGWACWGGWTGAACWGTWTAYCCYCC	TAIACYTCIGGRTGICCRAARAYCA	COI	313	MiSeq	NA	USEARCH	USEARCH	Q20	MOTUs	unoise3	Custom_db	NA	NA	NA	2/3 replicates	NA
D015	Ref016	RS003; RS030	Blackman, RC; Osathanunkul, M; Brantschen, J; di Muri, C; Harper, LR; Machler, E; Hanfling, B; Altermatt, F	10.1038/s41598-021-89942-6	yes	yes	RS030: can't be demultiplexed	the Chao Phraya	river	Asia	Thailand	1	2016-11-01	0.7	0.1	6	39	DNeasy Blood and Tissue Kit	MiFish;Kelly	MiFish;Kelly	GCCGGTAAAACTCGTGCCAGC;TACTGGGATTAGATACCCC	ACATTATCATAGTGGGGTATCTAATCCCAGTTTG;CTAGAACAGGCTCCTCTAG	GCCGGTAAAACTCGTGCCAGC;TACTGGGATTAGATACCCC	ACATTATCATAGTGGGGTATCTAATCCCAGTTTG;CTAGAACAGGCTCCTCTAG	12S	169-172	MiSeq	NA	FLASH 1.2.11	Trimmomatic	Q30	OTUs	vsearch	Custom_db	blastn	0.97	>=0.1%	NA	NA
D016	Ref017	RS004	Simonin, M; Rocca, JD; Gerson, JR; Moore, E; Brooks, AC; Czaplicki, L; Ross, MRV; Fierer, N; Craine, JM; Bernhardt, ES	10.1002/eap.2389	yes	na	yes	Central Appalachia	river	North America	US	1	2018-03-01	1	0.12	1	15	PowerSoil HTP	MiFish	MiFish	GCCGGTAAAACTCGTGCCAGC	ACATTATCATAGTGGGGTATCTAATCCCAGTTTG	GCCGGTAAAACTCGTGCCAGC	ACATTATCATAGTGGGGTATCTAATCCCAGTTTG	12S	169-172	MiSeq	NA	QIIME	QIIME	NA	OTUs	UPARSE	Global_db	blastn	0.99	NA	NA	yes
D018	Ref019	RS005	Dal Pont, G; Ritter, CD; Agostinis, AO; Stica, PV; Horodesky, A; Cozer, N; Balsanelli, E; Netto, OSM; Henn, C; Ostrensky, A; Pie, MR	10.1038/s41598-021-02593-5	yes	na	yes	Piracema River	river	South America	Brasil	2	2019/2020	0.45	NA	6	5	custom	MiFish	MiFish	GCCGGTAAAACTCGTGCCAGC	ACATTATCATAGTGGGGTATCTAATCCCAGTTTG	GCCGGTAAAACTCGTGCCAGC	ACATTATCATAGTGGGGTATCTAATCCCAGTTTG	12S	169-172	MiSeq	NA	NA	Cutadapt	NA	ASVs	DADA2	Custom_db	blastn	0.97	NA	NA	NA
D020	Ref022	RS027	Cornman, RS; McKenna, JE; Fike, JA	10.7717/peerj.10539	yes	yes	yes	St. Regis River	river	North America	US	1	2015-10-01	0.8	0.3	3	72	custom	Riaz03*	12SV5	TAGAACAGGCTCCTCTAG	TTAGATACCCCACTATGC	ACTGGGATTAGATACCCC	TAGAACAGGCTCCTCTAG	12S	85-177	MiSeq	NA	NA	bbduk	Q10	OTUs	VSEARCH	Custom_db	blasn	0.98	NA	NA	NA
D021	Ref023	RS006	Schwentner, M; Zahiri, R; Yamamoto, S; Husemann, M; Kullmann, B; Thiel, R	10.1371/journal.pone.0250452	yes	yes	yes	Elbe	river	Europe	Germany	1	2019-06-01	0.45	0.2	3	6	Qiagen DNeasy Blood & Tissue kit	COI313	COI	ACWGGWTGRACWGTNTAYCC	TCDGGRTGNCCRAARAAYCA	ACWGGWTGRACWGTNTAYCC	TCDGGRTGNCCRAARAAYCA	COI	316	MiSeq	NA	USEARCH11	trim_galore	Q30	OTUs	USEARCH11	Global_db	blastn	0.97	NA	NA	NA
D022	Ref024	RS031	Blackman, RC; Ho, HC; Walser, JC; Altermatt, F	10.1038/s42003-022-03216-z	yes	yes	yes	Thur River	river	Europe	Switzerland	3	May-18; Aug-18; Oct-18	0.22	0.5	2	73	DNeasy PowerWater Sterivex Kit	Riaz01	Kelly	ACTGGGATTAGATACCCC	TAGAACAGGCTCCTCTAG	ACTGGGATTAGATACCCC	TAGAACAGGCTCCTCTAG	12S	106	MiSeq	40 to 50	USEARCH11	USEARCH11	NA	MOTUs	unoise3	Global_db	blastn	NA	NA	NA	NA
D023	Ref025	RS018	Consuegra, S; O'Rorke, R; Rodriguez-Barreto, D; Fernandez, S; Jones, J; de Leaniz, CG	10.1016/j.scitotenv.2021.148054	yes	yes	can't be demultiplexed	Allier River	river	Europe	France	1	NA	0.22	1	3	20	DNeasy PowerLyzer PowerSoil® DNA Isolation Kit	Riaz01*	Teleo	ACTGGGATTAGATACCCC	TAGAACAGGCTCCTCTAG	CTTCCGGTACATTACCATG	ACACCGCCCGTCACTCT	12S	108	MiSeq	20	OBITools	OBITools	NA	MOTUs	unoise3	Global_db	blastn	NA	NA	NA	NA
D024	CD32	RS008	Provided by Kara Andres	NA	yes	na	yes	Payaca	river	South America	Peru	1	2018	1	0.25	3	12	DNeasy Blood & Tissue Kit	MiFish	MiFish	GTCGGTAAAACTCGTGCCAGC	CATAGTGGGGTATCTAATCCCAGTTTG	GTCGGTAAAACTCGTGCCAGC	CATAGTGGGGTATCTAATCCCAGTTTG	12S	~170	NextSeq500 2x150 paired end	NA	DADA2	Trimmomatic		ASVs	DADA2	Global_db	blastn, custom script				NA
D025	CD27	RS042	Provided by Sarah A. Stinson and Richard E. Connon	Stinson, S. A. (2021). Anthropogenic impacts on freshwater organisms: Bioassessments from the molecular to community levels (Order No. 28777191). Available from Dissertations & Theses @ University of California; ProQuest Dissertations & Theses A&I. (2637143507). Retrieved from https://www.proquest.com/dissertations-theses/anthropogenic-impacts-on-freshwater-organisms/docview/2637143507/se-2	yes	yes	yes	Arroyo Seco	river	North America	USA	1	2019.06	0.45	3	3	5	DNeasy DNA Kit	COI313	COI313	GGWACWGGWTGAACWGTWTAYCCYCC	TAIACYTCIGGRTGICCRAARAAYCA	GGWACWGGWTGAACWGTWTAYCCYCC	TAIACYTCIGGRTGICCRAARAAYCA	CO1	~313	Illumina MiSeq PE300 platform	25	CutAdapt (ANACAPA pipeline)	CUTADAPT	30	ASVs	DADA2 (ANACAPA pipeline)	Global_db	Bowtie2/BLCA (ANACAPA pipeline)	0.9			NA
D026	Ref030	RS033; RS041; RS043; RS044; RS045	Menning, D; Simmons, T; Talbot, S	10.1007/s12686-018-1071-7	yes	yes	RS043: can't be demultiplexed	Alaskan	stream	North America	US	1	2012 to 2015	0.45	2	1	4	Qiagen DNeasy Blood and Tissue kit	AK16S; AK12S; AKCOISal; AKCOICor; AKCOIPro	AK16S; AK12S; AKCOISal; AKCOICor; AKCOIPro	CGA GAA GAC CCT ATG GAG C; CTC GTG CCA GCC ACC GCG GTTA; TAG TAT TTG GTG CCT GAG C; GCT GGT ATT TCC TCT ATC TT; TAG TAT TTG GTG CCT GAG C	GCG CTG TTA TCC CTA GGG T; GGG TAT CTA ATC CCR GTT TG; ATY ATA ACG AAG GCA TGG GC; GCT GCT AGG ACA GGA AGG GA; ATC ATA ACG AAG GCG TGG GC	CGA GAA GAC CCT ATG GAG C; CTC GTG CCA GCC ACC GCG GTTA; TAG TAT TTG GTG CCT GAG C; GCT GGT ATT TCC TCT ATC TT; TAG TAT TTG GTG CCT GAG C	GCG CTG TTA TCC CTA GGG T; GGG TAT CTA ATC CCR GTT TG; ATY ATA ACG AAG GCA TGG GC; GCT GCT AGG ACA GGA AGG GA; ATC ATA ACG AAG GCG TGG GC	16S; 12S; COI; COI; COI	150-250	MiSeq	NA	Python	Python	Q33	NA	NA	Global_db	blastn	1	NA	NA	NA
D027	Ref031;CD10	RS032; RS036; RS047	Lecaudey, LA; Schletterer, M; Kuzovlev, VV; Hahn, C; Weiss, SJ	https://doi.org/10.1002/rra.3610; https://onlinelibrary.wiley.com/doi/full/10.1002/aqc.3163	yes	yes	can't be demultiplexed	Volga	river	Europe	Russia	1	2017-08-01	0.7	0.25	3 to 9	11	custom	Ac12S; Ac16S; Cytb01	L14912/H15149c; Ac12S; Ac16S	AAAAACCACCGTTGTTATTCAACTA; ACTGGGATTAGATACCCCACTATG; CCTTTTGCATCATGATTTAGC	GCCCCTCAGAATGATATTTGTCCTCA; GAGAGTGACGGGCGGTGT; CAGGTGGCTGCTTTTAGGC	AAAAACCACCGTTGTTATTCAACTA; ACTGGGATTAGATACCCCACTATG; CCTTTTGCATCATGATTTAGC	GCCCCTCAGAATGATATTTGTCCTCA; GAGAGTGACGGGCGGTGT; CAGGTGGCTGCTTTTAGGC	CytB; 12S 16S	413; 385; 330	MiSeq	2877;9996;9847	FLASH 1.2.11	Trimmomatic v0.32	30	ASV	VSEAECH 1.1	Custom_db	blastn	80%, Top 5% BLAST bit scores	min 5 reads and 0,0005% of total reads in filtered dataset	NA	no
D029	Ref034	na	Sakata, MK; Watanabe, T; Maki, N; Ikeda, K; Kosuge, T; Okada, H; Yamanaka, H; Sado, T; Miya, M; Minamoto, T	10.1007/s10201-020-00645-9	yes	yes	na	Koide River	river	Asia	Japan	1	2017-08-01	1	0.7	1	11	DNeasy Blood & Tissue Kit	MiFish	MiFish	ACACTCTTTCCCTACACGACGCTCTTCCGATCTNNNNNNGTCGGTAAAACTCGTGCCAGC	GTGACTGGAGTTCAGACGTGTGCTCTTCCGATCTNNNNNNCATAGTGGGGTATCTAATCCCAGTTTG	ACACTCTTTCCCTACACGACGCTCTTCCGATCTNNNNNNGTCGGTAAAACTCGTGCCAGC	GTGACTGGAGTTCAGACGTGTGCTCTTCCGATCTNNNNNNCATAGTGGGGTATCTAATCCCAGTTTG	12S	169-172	MiSeq	NA	USEARCH 10	USEARCH 10	NA	NA	NA	Global_db	NA	NA	NA	NA	NA
D030	Ref035	na	Shaw, JLA; Clarke, LJ; Wedderburn, SD; Barnes, TC; Weyrich, LS; Cooper, A	10.1016/j.biocon.2016.03.010	yes	yes	na	the North Para River; the Lower River Murray Wetlands	river	Australia	Australia	1	2013 to 2014	0.45	1	1	6	MoBio PowerSoil DNA	16S fish-specific; Riaz03	16S fish-specific; 12SV5	GGTCGCCCCAACCRAAG; TTAGATACCCCACTATGC	CGAGAAGACCCTWTGGAGCTTIAG; TAGAACAGGCTCCTCTAG	GGTCGCCCCAACCRAAG; TTAGATACCCCACTATGC	CGAGAAGACCCTWTGGAGCTTIAG; TAGAACAGGCTCCTCTAG	16S; 12S	100; 73-110	Ion Torrent PGM	NA	NA	cutadapt	Q20	OTUs	UCLUST	Global_db	blastn	NA	NA	NA	NA
D031	Ref036	na	Nakagawa, H; Yamamoto, S; Sato, Y; Sado, T; Minamoto, T; Miya, M	10.1111/fwb.13094	yes	yes	na	51 rivers around Lake Biwa	river	Asia	Japan	1	Aug-14 to Oct-14	NA	1	1	102	DNeasy Blood and Tissue Kit	MiFish; MiFish-E33	MiFish-U; MiFish-E33	ACACTCTTTCCCTACACGACGCTCTTCCGATCTNNNNNNGTCGGTAAAACTCGTGCCAGC; ACACTCTTTCCCTACACGACGCTCTTCCGATCTNNNNNNGTTGGTAAATCTCGTGCCAGC	GTGACTGGAGTTCAGACGTGTGCTCTTCCGATCTNNNNNNCATAGTGGGGTATCTAATCCCAGTTTG; GTGACTGGAGTTCAGACGTGTGCTCTTCCGATCTNNNNNNCATAGTGGGGTATCTAATCCTAGTTTG	ACACTCTTTCCCTACACGACGCTCTTCCGATCTNNNNNNGTCGGTAAAACTCGTGCCAGC; ACACTCTTTCCCTACACGACGCTCTTCCGATCTNNNNNNGTTGGTAAATCTCGTGCCAGC	GTGACTGGAGTTCAGACGTGTGCTCTTCCGATCTNNNNNNCATAGTGGGGTATCTAATCCCAGTTTG; GTGACTGGAGTTCAGACGTGTGCTCTTCCGATCTNNNNNNCATAGTGGGGTATCTAATCCTAGTTTG	12S	85-177	MiSeq	NA	MiFish	MiFish PIP	NA	OTUs	MiFish	Global_db	blastn	NA	>=10	NA	NA
D032	Ref037	na	Goutte, A; Molbert, N; Guerin, S; Richoux, R; Rocher, V	10.1111/jfb.14383	yes	yes	na	a river in Paris	river	Europe	France	2	Jul-17; Jul-18	0.45	30	2	9	DNeasy Blood & Tissue Extraction Kit	Teleo	Teleo	CTTCCGGTACATTACCATG	ACACCGCCCGTCACTCT	CTTCCGGTACATTACCATG	ACACCGCCCGTCACTCT	12S	108	HiSeq	20	OBITools	OBITools	Q40	MOTUs	OBITools	Custom_db	OBITools	0.98	NA	>=0.001	NA
D033	Ref038	na	Milhau, T; Valentini, A; Poulet, N; Roset, N; Jean, P; Gaboriaud, C; Dejean, T	10.1111/jfb.14190	yes	yes	na	Rhone River	river	Europe	France	6	Oct-15; Dec-15; Feb-16; Apr-16; Jun-16; Aug-16	0.45	30	3	3	DNeasy Blood & Tissue Extraction Kit	Teleo	Teleo	CTTCCGGTACATTACCATG	ACACCGCCCGTCACTCT	CTTCCGGTACATTACCATG	ACACCGCCCGTCACTCT	12S	108	HiSeq	20	OBITools	OBITools	Q40	MOTUs	OBITools	Custom_db	OBITools	0.98	NA	>=0.001	NA
D035	Ref040	na	Mojica, JDL; Caballero, S	10.3389/fevo.2020.617948	yes	yes	na	multiple rivers	river	South America	Colombia	2	Jul-19; Oct-19	0.8	1.124 to 1.98	7	10	Qiagen DNeasy Blood & Tissue Kit	Riaz01	12SV5	ACTGGGATTAGATACCCC	TAGAACAGGCTCCTCTAG	ACTGGGATTAGATACCCC	TAGAACAGGCTCCTCTAG	12S	85-177	MiSeq	NA	USEARCH 11	cutadapt	NA	OTUs	Unoise2	Global_db	blastn	0.99	>=10	NA	NA
D036	Ref042	na	David, BO; Fake, DR; Hicks, AS; Wilkinson, SP; Bunce, M; Smith, JS; West, DW; Collins, KE; Gleeson, DM	10.1080/03014223.2021.1905672	yes	yes	na	Waikato River	stream	Australia	New Zealand	1	2020	1.2	1	3	5	Zymo Quick- DNA Miniprep Plus Kit	W	W	GACGAGAAGACCCTWTGGAGC	CCRYGGTCGCCCCAAC	GACGAGAAGACCCTWTGGAGC	CCRYGGTCGCCCCAAC	16S	NA	MiSeq	NA	R-insect	R-insect	NA	ASVs	DADA2	Global_db	R-insect	0.99	NA	NA	NA
D037	Ref043	na	Imamura, A; Hayami, K; Sakata, MK; Minamoto, T	10.3897/BDJ.8.e56876	yes	yes	na	3 tributaries of the Ishikari River	river	Asia	Japan	11	once a month from Oct-18 to Aug-19	0.7	0.9	1	16	DNeasy Blood & Tissue Kit	MiFish	MiFish	ACACTCTTTCCCTACACGACGCTCTTCCGATCTNNNNNNGTCGGTAAAACTCGTGCCAGC	GTGACTGGAGTTCAGACGTGTGCTCTTCCGATCTNNNNNNCATAGTGGGGTATCTAATCCCAGTTTG	ACACTCTTTCCCTACACGACGCTCTTCCGATCTNNNNNNGTCGGTAAAACTCGTGCCAGC	GTGACTGGAGTTCAGACGTGTGCTCTTCCGATCTNNNNNNCATAGTGGGGTATCTAATCCCAGTTTG	12S	169-172	MiSeq or iSeq	NA	USEARCH11	USEARCH11	Q30	MOTUs	unoise3	Global_db	USEARCH	0.99	NA	NA	NA
D038	Ref044	na	Abidin, DHZ; Nor, SAM; Lavoue, S; Rahim, MA; Akib, NAM	10.1038/s41598-022-19954-3	yes	na	na	Merbok River	river	Asia	Malaysia	1	2018-02-01	0.22	1	1	3	DNeasy Blood and Tissue Kit	COI313; MiFish	COI313; MiFish-U	GGWACWGGWTGAACWGTWTAYCCYCC; GTCGGTAAAACTCGTGCCAGC	TAIACYTCIGGRTGICCRAARAYCA; CATAGTGGGGTATCTAATCCCAGTTTG	GGWACWGGWTGAACWGTWTAYCCYCC; GTCGGTAAAACTCGTGCCAGC	TAIACYTCIGGRTGICCRAARAYCA; CATAGTGGGGTATCTAATCCCAGTTTG	COI; 12S	313; 169-172	MiSeq	NA	USEARCH11	BBTools	NA	OTUs	UPARSE	Global_db	blastn	NA	>= 0.02%	NA	NA
D039	Ref045	RS019	Paul, M; Thomas, H; Thomas, F; Alice, V; Tibor, E; Michael, S; Horst, Z; Mirjana, L; Ladislav, P; Pauline, J; Tony, D; Didier, P	10.1007/s10531-022-02459-w	yes	yes	yes	Danube	river	Europe	multiple	1	2019-07-01	0.45	28.73	2	47	DNeasy Blood & Tissue Extraction Kit	Teleo	Teleo	CTTCCGGTACATTACCATG	ACACCGCCCGTCACTCT	CTTCCGGTACATTACCATG	ACACCGCCCGTCACTCT	12S	108	MiSeq	NA	OBITools	OBITools	Q40	MOTUs	OBITools	Custom_db	OBITools	0.98	NA	NA	NA
D040	Ref046	na	Xu, XM; Yuan, YB; Wang, ZL; Zheng, T; Cai, HT; Yi, ML; Li, TH; Zhao, ZJ; Chen, Q; Sun, WL	10.1016/j.envres.2022.114512	yes	yes	na	Neijiang River	river	Asia	China	1	2021-06-01	0.7	2	1	13	DNeasy® Blood & Tissue Kit	Riaz03	12SV5	TAGAACAGGCTCCTCTAG	TTAGATACCCCACTATGC	TAGAACAGGCTCCTCTAG	TTAGATACCCCACTATGC	12S	NA	MiSeq	NA	Qiime	Qiime	Q20	OTUs	UPARSE	Global_db	blastn	0.98	NA	NA	NA
D041	Ref047	na	Durand, JD; Simier, M; Tran, NT; Grudpan, C; Chan, BY; Nguyen, BNL; Hoang, HD; Panfili, J	10.3390/d14080634	yes	na	na	Mekong	river	Asia	4 countries	1	Apr-18 to Sep-19	0.22	1 to 2.5	2 to 5	15	NA	MiFish; Riaz01	MiFish; 12SV5	GCCGGTAAAACTCGTGCCAGC; ACTGGGATTAGATACCCC	ACATTATCATAGTGGGGTATCTAATCCCAGTTTG; TAGAACAGGCTCCTCTAG	GCCGGTAAAACTCGTGCCAGC; ACTGGGATTAGATACCCC	ACATTATCATAGTGGGGTATCTAATCCCAGTTTG; TAGAACAGGCTCCTCTAG	12S	169-172; 85-177	MiSeq	NA	NA	NA	NA	OTUs	NA	Custom_db	blastn	0.99	>=0.02%	NA	NA
D042	Ref048	na	Cantera, I; Cilleros, K; Valentini, A; Cerdan, A; Dejean, T; Iribar, A; Taberlet, P; Vigouroux, R; Brosse, S	10.1038/s41598-019-39399-5	yes	na	na	multiple rivers	river	South America	French Guiana	1	2016-11-01	0.45	34	10	6	NucleoSpin® Soil	Teleo	Teleo	CTTCCGGTACATTACCATG	ACACCGCCCGTCACTCT	CTTCCGGTACATTACCATG	ACACCGCCCGTCACTCT	12S	108	MiSeq	NA	OBITools	OBITools	Q40	MOTUs	OBITools	Custom_db	blastn	0.98	NA	>=0.0003	NA
D043	Ref049	na	de Santana, CD; Parenti, LR; Dillman, CB; Coddington, JA; Bastos, DA; Baldwin, CC; Zuanon, J; Torrente-Vilara, G; Covain, R; Menezes, NA; Datovo, A; Sado, T; Miya, M	10.1038/s41598-021-97128-3	yes	yes	na	Javari River	river	South America	multiple	1	2017-07-01	0.45	10	3	3	DNeasy Blood and Tissue Kit	MiFish-U; MiFish-E33	MiFish-U; MiFish-E33	ACACTCTTTCCCTACACGACGCTCTTCCGATCTNNNNNNGTCGGTAAAACTCGTGCCAGC; ACACTCTTTCCCTACACGACGCTCTTCCGATCTNNNNNNGTTGGTAAATCTCGTGCCAGC	GTGACTGGAGTTCAGACGTGTGCTCTTCCGATCTNNNNNNCATAGTGGGGTATCTAATCCCAGTTTG; GTGACTGGAGTTCAGACGTGTGCTCTTCCGATCTNNNNNNCATAGTGGGGTATCTAATCCTAGTTTG	ACACTCTTTCCCTACACGACGCTCTTCCGATCTNNNNNNGTCGGTAAAACTCGTGCCAGC; ACACTCTTTCCCTACACGACGCTCTTCCGATCTNNNNNNGTTGGTAAATCTCGTGCCAGC	GTGACTGGAGTTCAGACGTGTGCTCTTCCGATCTNNNNNNCATAGTGGGGTATCTAATCCCAGTTTG; GTGACTGGAGTTCAGACGTGTGCTCTTCCGATCTNNNNNNCATAGTGGGGTATCTAATCCTAGTTTG	12S	85-177	MiSeq	170	USEARCH 10	USEARCH 10	NA	MOTUs	unoise3	Global_db	USEARCH	0.98	NA	NA	NA
D044	Ref050	na	Zhang, S; Zheng, YT; Zhan, AB; Dong, CX; Zhao, JD; Yao, M	10.1126/sciadv.abk0097	yes	yes	na	Hai River	river	Asia	China	1	Apr-18 to Jun-18	1.2	1	3	60	DNeasy Blood and Tissue Kit	Ac12S	Ac12S	ACTGGGATTAGATACCCCACTATG	GAGAGTGACGGGCGGTGT	ACTGGGATTAGATACCCCACTATG	GAGAGTGACGGGCGGTGT	12S	390	HiSeq 2500	53.1	OBITools	OBITools	Q40	MOTUs	OBITools	Global_db	OBITools	0.97	>=10	NA	yes
D045	CD01	RS020	Provided by Feilong Li	https://doi.org/10.1021/acs.est.2c06919;https://doi.org/10.1016/j.scitotenv.2022.158958	yes	yes	yes	Dongjiang River	river/stream	Asia	China	1	2021.10	0.45	3	6	45	DNeasy Power Water DNA Kit	Tele02	Tele02	AAACTCGTGCCAGCCACC	GGGTATCTAATCCCAGTTTG	AAACTCGTGCCAGCCACC	GGGTATCTAATCCCAGTTTG	12S	~170	Illumina MiSeq PE150 platform	50	VSEARCH pipeline	VSEARCH pipeline	25	OTUs	USEARCH11 pipeline	Global_db	uclust	0.9	1e-05	0.1	no
D046	CD02	RS013	Provided by Hui Zhang	https://doi.org/10.3390/fishes7010001	yes	yes	yes	Yangtze River Mainstream	River Mainstream	Asia	China	2	2019/4/-2019/10	0.02	2	3	11	DNeasy Blood and Tissue Kit	MiFish	MiFish	ACACTCTTTCCCTACACGACGCTCTTCCGATCTNNNNNNGTCGGTAAAACTCGTGCCAGC	GTGACTGGAGTTCAGACGTGTGCTCTTCCGATCTNNNNNNCATAGTGGGGTATCTAATCCCAGTTTG	ACACTCTTTCCCTACACGACGCTCTTCCGATCTNNNNNNGTCGGTAAAACTCGTGCCAGC	GTGACTGGAGTTCAGACGTGTGCTCTTCCGATCTNNNNNNCATAGTGGGGTATCTAATCCCAGTTTG	12S	168	Illumina Novaseq	6000	pair-end sequencing	FastQC	98	OTUS	Vsearch	Global_db	UCLUST	0.95			remove
D047	CD04	RS028	Provided by Mark D. Johnson,Aron Katz and Jinelle H. Sperry	NA	yes	yes	no fish assigned	Brazos River, Little River, Leon River, Lampassas River, Cowhouse Creek,	River/Stream	North America	USA	1	2021	0.8	3	2	14	CTAB chloroform	Riaz01	Riaz 12S Primers	ACTGGGATTAGATACCCC	TAGAACAGGCTCCTCTAG	ACTGGGATTAGATACCCC	TAGAACAGGCTCCTCTAG	12S	230	Illumina NovaSeq	750000000	qiime dada2 denoise-paired	CUTADAPT	qiime demux summarize cutoff	ASVs	qiime dada2 denoise-paired	Custom_db	qiime feature-classifier fit-classifier-naive-bayes \	N/A	None	None	N/A
D048	CD05	RS009; RS038; RS039; RS040	Provided by Mattia Saccò and Georgia Nester	https://doi.org/10.1002/edn3.93	yes	yes	RS039: no basin-level local fish assigned	Swan-Canning River	River	Australia	Australia	1	2018	0.45	1	10	30	DNeasy blood and tissue	MiFish; V16S01; V16S02; V16S03	MiFish; 16S_Fish; 16S_FishSyn_Short; 16S_FishSyn_long	GTCGGTAAAACTCGTGCCAGC;GACCCTATGGAGCTTTAGAC;GACGAGAAGACCCTGTGGAGC;GACGAGAAGACCCTDTGGAG	CATAGTGGGGTATCTAATCCCAGTTTG;CGCTGTTATCCCTADRGTAACT;CCGYGGTCGCCCCAAC;GRATTGCGNTGTTATCCCT	GTCGGTAAAACTCGTGCCAGC;GACCCTATGGAGCTTTAGAC;GACGAGAAGACCCTGTGGAGC;GACGAGAAGACCCTDTGGAG	CATAGTGGGGTATCTAATCCCAGTTTG;CGCTGTTATCCCTADRGTAACT;CCGYGGTCGCCCCAAC;GRATTGCGNTGTTATCCCT	12S; 16S; 16S; 16S	170; 200; 80; 200	Illumina Miseq	average 23,000	NA	Manual for primers (Geneious) Usearch v2 for reads	20	OTUs (ZOTUs)	Usearch to cluster ZOTUs and Lulu algorithm	Global_db	MEGAN v6	>98 for species	NA	NA	No
D049	CD06	RS021	Provided by Kamil Hupalo, Saskia Schmidt, Florian Leese	NA	yes	yes	yes	Fosso del Tempio	stream	Europe	Italy	2	2019-2020	0.45	1	1 to 3	13	None - salt extraction	Tele02	Teleo2	AAACTCGTGCCAGCCACC	GGGTATCTAATCCCAGTTTG	AAACTCGTGCCAGCCACC	GGGTATCTAATCCCAGTTTG	12S	169	Illumina HiSeq X platform	445,683k in total	VSEARCH pipeline	CUTADAPT	25	OTUs	VSEARCH pipeline	Global_db	NCBI BLAST	0.85	NA	NA	no
D050	CD07	RS034; RS037	Provided by Courtney Larson and Chelsea Hatzenbuhler	Pending publication & Peterson et al. 2022 Biological Invasions; "Fish composition in a complex freshwater estuary: Environmental DNA metabarcoding versus capture surveys." Transactions of the American Fisheries Society (2025): vnaf036.	yes	yes	yes	St. Louis River	river	North America	United States	3	2018. 06; 2018.08; 2018. 10	1.2	0.25	3	160	Chloroform-Isoamyl alcohol protocol (Renshaw et al. 2015)	Am12S, Ac16S	Am12S, Ac16S	AGCCACCGCGGTTATACG; CCTTTTGCATCATGATTTAGC	CAAGTCCTTTGGGTTTTAAGC; CAGGTGGCTGCTTTTAGGC	AGCCACCGCGGTTATACG; CCTTTTGCATCATGATTTAGC	CAAGTCCTTTGGGTTTTAAGC; CAGGTGGCTGCTTTTAGGC	12S; 16S	12S ~ 241; 16S ~ 330	Illumina MiSeq	NA	USEARCH pipleline	CUTADAPT	>30	OTUs	UCLUST noise2.v2	Global_db	BLASTN	0.99	N/A	N/A	no
D051	CD09	RS022	Provided by Robin Schütz, Til-Hendrik Macher, Florian Leese	NA	yes	yes	yes	Lippe	Sandy lowland river	Europe	Germany	2	2020.09/ 2021. 03	0.45	1	1 to 2	10	NucleoMag Tissue kit	Tele02	Tele02	AAACTCGTGCCAGCCACC	GGGTATCTAATCCCAGTTTG	AAACTCGTGCCAGCCACC	GGGTATCTAATCCCAGTTTG	12S	~170	Illumina High-seq 2 x 150 bp	Fall: 1628 / Spring: 734 (old) / 832 (new)	VSEARCH pipeline	VSEARCH and cutadapt	MaxEE = 1	OTUs	VSEARCH	Global_db	BLAST	85%, 90%,95%,98%	NA	OTU must be in both PCR replicates	no
D052	CD13	RS010	Jeanine Brantschen, Florian Altermatt	Contrasting strengths of eDNA and electrofishing compared to historic records for assessing fish community diversity and composition, submitted to Canadian Journal of Fisheries and Aquatic Sciences, waiting for decision since July	yes	yes	yes	Rhein, Rhone, Inn, Ticino	river/stream	Europe	Switzerland	1	year 2019	0.22	0.5	4	92	Sterivex PowerWater extraction Kit	MiFish	Mifish	GTCGGTAAAACTCGTGCCAGC	CATAGTGGGGTATCTAATCCCAGTTTG	GTCGGTAAAACTCGTGCCAGC	CATAGTGGGGTATCTAATCCCAGTTTG	12S	165-182 bp (average 172 bp)	MiSeq	14.6 million total	USEARCH pipeline	USEARCH	30	ASV (OSUs)	Usearch::UNOISE3	Custom_db	Usearch::SINTAX	0.8	10 reads	removal of singletons	yes
D053	CD18	RS011	Provided by Fei Xia, Hiroshi Akashi and Wataru Iwasaki	NA	yes	yes	yes	Oohorikawa	stream	Asia	Japan	1	2023-08-09	0.45	400	1	10	DNeasy Blood and Tissue Kit	MiFish	Mifish	GTCGGTAAAACTCGTGCCAGC	CATAGTGGGGTATCTAATCCCAGTTTG	GTCGGTAAAACTCGTGCCAGC	CATAGTGGGGTATCTAATCCCAGTTTG	12S	172	MiSeq	50	FLASH	fastp	fastp	OTUs	Usearch	Global_db	BLAST+ version 2.9.0	0.97			NA
D054	CD22	RS049	Provided by Nick Schulte and Joseph M. Craine	NA	yes	yes	yes	Little Miami River	river	North America	United States	1; 3	2021; 2021-2022	1	0.1 to 0.6; 0.06 to 0.96	1	51	DNeasy Power Soil DNA Kit	MiFish	Mifish	GTCGGTAAAACTCGTGCCAGC	GTCGGTAAAACTCGTGCCAGC	GTCGGTAAAACTCGTGCCAGC	GTCGGTAAAACTCGTGCCAGC	12S	~185	Illumina MiSeq PE250 platform	17	VSEARCH	CUTADAPT	NA	ASVs	UNOISE3	Custom_db	Custom	Consensus	8 reads	NA	no
D055	CD23	RS050	Provided by Emma R. Stevens, Deirdre Gleeson and Josephine Hyde	https://doi.org/10.1002/edn3.70040; https://doi.org/10.1002/edn3.70010	yes	yes	yes	Canning River	River	Australia	Australia	1	2021	0.45	2 Liters	4	10	DNEeaasy Power Water DNA Kit	MiFish	Mifish	GTCGGTAAAACTCGTGCCAGC	CATAGTGGGGTATCTAATCCCAGTTTG	GTCGGTAAAACTCGTGCCAGC	CATAGTGGGGTATCTAATCCCAGTTTG	12S rRNA gene	150-200bp	Illumina MiSeq PE150 platform	46+	Mothur pipeline	Mothur pipeline	25	OTUs	VSEARCH within the Mothur pipeline	Custom_db	wang	0.8	3e-05		no
D056	CD25	RS012; RS023; RS029	Provided by Quentin Mauvisseau & Tsilavina RAVELOMANANA	NA	yes	yes	RS029: no fish assigned	Sofia	river/stream	Africa (Madagascar)	Madagascar	1	2021.11	0.45	0.12 to 1	3	11	DNeasy Blood & Tissue Kits	Tele02; MiFish; Riaz02*	Tele02; MiFish; Riaz	AAACTCGTGCCAGCCACC;GCCGGTAAAACTCGTGCCAGC;ACTGGGATTAGATACCCC	GGGTATCTAATCCCAGTTTG;CATAGTGGGGTATCTAATCCCAGTTTG;TTAGATACCCCACTATGC	AAACTCGTGCCAGCCACC;GCCGGTAAAACTCGTGCCAGC;ACTGGGATTAGATACCCC	GGGTATCTAATCCCAGTTTG;CATAGTGGGGTATCTAATCCCAGTTTG;TAGAACAGGCTCCTCTAG	12S; 12S; 12S	~170; ~170; ~313	Illumina MiSeq PE250 platform	70; 23; 54; 25	PEAR/0.9.11-GCC-11.2.0	OBITools/1.2.13-GCCcore-11.2.0 and USEARCH 11.0.667		OTUs	USEARCH 11.0.667	Global_db	BLAST+/2.12.0-gompi-2021b				no
D057	CD30	RS051	Provided by Matthieu Leray and Helio Quintero	NA	yes	yes	yes	San Pablo; Río de Jesus; Río Vidal; Río Chiriquí nuevo; Río Chorcha; Río San Juan; Golfo Dulce	river	North America	Panama	1	2022.08-09	0.45	2	1	33	DNeasy PowerSoil Pro Kit	MiFish	MiFishE v2	RGTTGGTAAATCTCGTGCCAGC	GCATAGTGGGGTATCTAATCCTAGTTTG	RGTTGGTAAATCTCGTGCCAGC	GCATAGTGGGGTATCTAATCCTAGTTTG	12S rRNA gene	~180	Illumina MiSeq PE301 platform	NA	dada2 pipeline	dada2 pipeline	maxEE=2; truncQ=2	ASV	dada2 pipeline, Pseudo-pooling	Global_db	blast	0.98	NA	NA	no
D058	CD37	RS052	Provided by José Barquín, Alejandra Goldenberg-Vilar, Alexia M. González-Ferreras and María Morán-Luis	NA	yes	yes	yes	DEVA-CARES&SELLA	river/stream	Europe	Spain	1	2019	0.43	1.5	1	13	DNeasy PowerSoil Kit	BCOI	BF2/BR2	GCHCCHGAYATRGCHTTYCC	TCDGGRTGNCCRAARAAYCA	GCHCCHGAYATRGCHTTYCC	TCDGGRTGNCCRAARAAYCA	COI	421	MiSeq 600	NA	qiime dada2 denoise-paired	qiime cutadapt trim-paired	20	ASV	dada2 denoisepair	Global_db	BLAST	0.9	NONE	NONE	no
D059	CD39	RS053; RS054; RS055	Provided by Camille Albouy and Loic Pellissier	https://doi.org/10.1111/btp.13009	yes	yes	RS053: no basin-level local fish assigned	Don Diego River	river	South America	Columbia	1	2018.10	0.45	30	2	3	DNeasy Blood & Tissue Extraction Kit	Chon01; Teleo; Riaz03	Chon01; Teleo; Vert01	ACACCGCCCGTCACTCTC; ACACCGCCCGTCACTCT; TAGAACAGGCTCCTCTAG	CATGTTACGACTTGCCTCCTC; CTTCCGGTACACTTACCATG; TTAGATACCCCACTATGC	ACACCGCCCGTCACTCTC; ACACCGCCCGTCACTCT; TAGAACAGGCTCCTCTAG	CATGTTACGACTTGCCTCCTC; CTTCCGGTACACTTACCATG; TTAGATACCCCACTATGC	12S; 12S; 12S	44; 64; 99	Illumina HiSeq/MiSeq	NA	OBITools	OBITools	NA	ASV	UNOISE3	Custom_db	ecotag	0.9	NONE	NONE	no
D060	CD40	RS056	Provided by Merin Reji Chacko and Loic Pellissier	https://doi.org/10.1007/s00442-023-05428-4	yes	yes	yes	10 catchments in Alps	river	Europe	Switzerland	1	2022.06	0.2	30	3	30	DNeasy Blood & Tissue Kit	Riaz03*	Vert01	TAGAACAGGCTCCTCTAG	TTAGATACCCCACTATGC	TTAGATACCCCACTATGC	TAGAACAGGCTCCTCTAG	12S	97	MiSeq 2x125 paired end	300	ILLUMINAPAIREDEND	OBITools	NA	ASVs	OBITools	Global_db	ecotag	0.9	NA	0.001	no
D061	CD41	na	Provided by Wenjun Zhong and Xiaowei Zhang	NA	yes	yes	na	Yuan River	River	Asia	China	1	2019.11	0.45	0.3	3	33	DNeasy Power Water DNA Kit (QIAGEN, Germany)	Tele02	Tele02	AAACTCGTGCCAGCCACC	GGGTATCTAATCCCAGTTTG	AAACTCGTGCCAGCCACC	GGGTATCTAATCCCAGTTTG	12S rRNA gene	~170	Illumina MiSeq PE150 platform	100	VSEARCH pipeline	cutadapt	25	ASVs	SWARM	Global_db	OBITools-ecotag	98% for species, 96% for genus, 90% for family	1e-05	More than two of the three samples had reads > 0	no
D062	CD42	RS057	Provided by Song Zhang and Xiaowei Zhang	NA	yes	yes	yes	Hanjiang River; Wei River	river/stream	Asia	China	1	2022.10	0.45	3	3	80	DNeasy Power Water DNA Kit (QIAGEN, Germany)	Tele02	Tele02	AAACTCGTGCCAGCCACC	GGGTATCTAATCCCAGTTTG	AAACTCGTGCCAGCCACC	GGGTATCTAATCCCAGTTTG	12S rRNA gene	~170	Illumina MiSeq PE150 platform	51	VSEARCH pipeline	VSEARCH pipeline	25	OTUs	USEARCH11 pipeline	Global_db	uclust	0.9	1e-05	0.1	no

## Sheet: Table.S2
Primer Name	Forward	Reverse	Barcode Region	Minimum Length	Maximum Length	Number of Error	Number of Raw seq data
MiFish	GCCGGTAAAACTCGTGCCAGC	ACATTATCATAGTGGGGTATCTAATCCCAGTTTG	12S	100	350	5	15
A12S	GTCAGGTCGAGGTGTAGCGC	CATGTTACGACTTGCCTCCCCT	12S	100	350	5	1
Ac12S	ACTGGGATTAGATACCCCACTATG	GAGAGTGACGGGCGGTGT	12S	300	500	5	1
AK12S	CTCGTGCCAGCCACCGCGGTTA	GGGTATCTAATCCCRGTTTG	12S	100	350	5	1
Am12S	AGCCACCGCGGTTATACG	CAAGTCCTTTGGGTTTTAAGC	12S	150	400	5	1
Chon01	ACACCGCCCGTCACTCTC	CATGTTACGACTTGCCTCCTC	12S	30	150	5	1
Riaz01	ACTGGGATTAGATACCCC	TAGAACAGGCTCCTCTAG	12S	50	250	5	6
Riaz02	ACTGGGATTAGATACCCC	TTAGATACCCCACTATGC	12S	50	250	5	1
Riaz03	TAGAACAGGCTCCTCTAG	TTAGATACCCCACTATGC	12S	50	250	5	3
Tele02	AAACTCGTGCCAGCCACC	GGGTATCTAATCCCAGTTTG	12S	100	350	5	5
Teleo	ACACCGCCCGTCACTCT	CTTCCGGTACACTTACCATG	12S	50	250	5	5
V16S01	GACCCTATGGAGCTTTAGAC	CGCTGTTATCCCTADRGTAACT	16S	100	350	5	1
V16S02	GACGAGAAGACCCTDTGGAG	GRATTGCGNTGTTATCCCT	16S	100	350	5	1
V16S03	GACGAGAAGACCCTGTGGAGC	CCGYGGTCGCCCCAAC	16S	30	150	5	1
Ac16S	CCTTTTGCATCATGATTTAGC	CAGGTGGCTGCTTTTAGGC	16S	250	450	5	2
AK16S	CGAGAAGACCCTATGGAGC	GCGCTGTTATCCCTAGGGT	16S	100	350	5	1
AKCOICor	GCTGGTATTTCCTCTATCTT	GCTGCTAGGACAGGAAGGGA	COI	100	350	5	1
AKCOIPro	TAGTATTTGGTGCCTGAGC	ATCATAACGAAGGCGTGGGC	COI	100	350	5	1
AKCOISal	TAGTATTTGGTGCCTGAGC	ATYATAACGAAGGCATGGGC	COI	100	350	5	1
BCOI	GCHCCHGAYATRGCHTTYCC	TCDGGRTGNCCRAARAAYCA	COI	250	450	8	1
COI313	ACWGGWTGRACWGTNTAYCC	TCDGGRTGNCCRAARAAYCA	COI	250	450	8	3
Cytb01	AAAAACCACCGTTGTTATTCAACTA	GCCCCTCAGAATGATATTTGTCCTCA	CytB	350	550	5	1
Cytb02	TCCTTTTGAGGCGCTACAGT	GGAATGCGAAGAATCGTGTT	CytB	50	250	5	1

## Sheet: Table.S3
		Parameter	Level	Barcode	Shapiro test	Levene's test between Ecoregions			Levene's test between Barcodes
					p-value	df	F	p-value	df	F	p-value
		Barcode Database Coverage of Local Species	Basin	Genus	7.0593e-08	5	1.65873	0.161939	4	1.15052	0.343608
			Basin	Species	0.00132123	5	1.59772	0.177948	4	3.02549	0.0258283
			Country	Genus	8.77336e-08	5	1.75116	0.140239	4	1.12667	0.354348
			Country	Species	0.142371	5	1.76004	0.138305	4	1.92856	0.119841
			Continent	Genus	1.42902e-08	5	2.24426	0.0642029	4	0.863973	0.49194
			Continent	Species	0.0135844	5	1.41501	0.235059	4	0.498446	0.736926
		Number of Species assigned to local taxa	Basin	Genus	0.029863	5	1.15137	0.349784	4	0.894622	0.475912
			Basin	Species	0.0395996	5	1.28654	0.288843	4	0.996385	0.420475
			Country	Genus	0.06594	5	1.45856	0.22489	4	1.40715	0.248655
			Country	Species	0.0222691	5	1.06361	0.394815	4	1.63687	0.183381
			Continent	Genus	0.0712031	5	0.498129	0.775733	4	1.51386	0.215992
			Continent	Species	0.127772	5	0.841093	0.528684	4	2.74531	0.0411146
		Proportions of shared species number in the re-assignments			0.0173939	5	5.06712	0.00156448	1	2.72119	0.107724
		Proportions of shared species number in the original assignments			0.0389924	5	4.31304	0.00411575	1	2.11158	0.154851
		Number of additional local species in the original assignments			5.33161e-10	5	1.34139	0.272304	1	6.51226	0.0151027

## Sheet: Table.S4
DataID	Country	assigned_type	total_species	validate as local	not local species	%validate_local				DataID	Country	Catchment	assigned level	species	not local species
D014	Switzerland	Basin_spe	4	4	0	1				D014	Switzerland	Thur	Basin_spe	Salmo trutta						Note:
D014	Switzerland	Basin_gen	4	4	0	1				D014	Switzerland	Thur	Basin_spe	Oncorhynchus mykiss						assigned_level
D014	Switzerland	Continent_gen	3	0	3	0				D014	Switzerland	Thur	Basin_spe	Barbus barbus						Basin_spe	species recorded at basin level
D014	Switzerland	Continent_spe	3	0	3	0				D014	Switzerland	Thur	Basin_spe	Scardinius erythrophthalmus						Basin_gen	genus recorded at basin level
D014	Switzerland	No hits	17	0	17	0				D014	Switzerland	Thur	Basin_gen	Phoxinus sp.						Country_spe	species recorded at country level
D022	Switzerland	Basin_spe	15	14	1	0.933333				D014	Switzerland	Thur	Basin_gen	Oncorhynchus chrysogaster						Country_gen	genus recorded at country level
D022	Switzerland	Basin_gen	5	5	0	1				D014	Switzerland	Thur	Basin_gen	Cottus rhenanus						Continent_spe	species recorded at Continent
D022	Switzerland	Continent_gen	7	1	6	0.142857				D014	Switzerland	Thur	Basin_gen	Gobio sp.						Continent_gen	genus recorded at Continent
D022	Switzerland	Continent_spe	4	0	4	0				D014	Switzerland	Thur	Continent_gen	Epinephelus bleekeri	this is maybe European species but for sure not found in Switzerland					No hits	exotic species
D022	Switzerland	No hits	26	0	26	0				D014	Switzerland	Thur	Continent_gen	Pomadasys maculatus	this is maybe European species but for sure not found in Switzerland
D052	Switzerland	Basin_spe	31	29	2	0.935484				D014	Switzerland	Thur	Continent_gen	Fundulus diaphanus	this is maybe European species but for sure not found in Switzerland
D052	Switzerland	Basin_gen	17	17	0	1				D014	Switzerland	Thur	Continent_spe	Sarcocheilichthys parvus	this is maybe European species but for sure not found in Switzerland
D052	Switzerland	Country_gen	1	1	0	1				D014	Switzerland	Thur	Continent_spe	Hemibagrus macropterus	this is maybe European species but for sure not found in Switzerland
D052	Switzerland	Country_spe	2	0	2	0				D014	Switzerland	Thur	Continent_spe	Psephurus gladius	this is maybe European species but for sure not found in Switzerland
D052	Switzerland	Continent_gen	1	0	1	0				D014	Switzerland	Thur	No hits	Dasyscopelus spinosus	x
D052	Switzerland	Continent_spe	4	0	4	0				D014	Switzerland	Thur	No hits	Scriptaphyosemion guignardi	x
D052	Switzerland	No hits	5	0	5	0				D014	Switzerland	Thur	No hits	Canthigaster valentini	x
D060	Switzerland	Basin_spe	12	12	0	1				D014	Switzerland	Thur	No hits	Zenarchopterus sp.	x
D060	Switzerland	Basin_gen	5	3	2	0.6				D014	Switzerland	Thur	No hits	Pyxis planicauda	x
D060	Switzerland	Continent_spe	1	0	1	0				D014	Switzerland	Thur	No hits	Triportheus guentheri	x
D060	Switzerland	No hits	6	0	6	0				D014	Switzerland	Thur	No hits	Rhyacichthys aspro	x
D013	French Giana	Basin_spe	51	38	13	0.745098				D014	Switzerland	Thur	No hits	Allocyttus niger	x
D013	French Giana	Basin_gen	49	1	48	0.0204082				D014	Switzerland	Thur	No hits	Nothobranchius ocellatus	x
D013	French Giana	Country_gen	6	0	6	0				D014	Switzerland	Thur	No hits	Koumansetta cf.	x
D013	French Giana	Country_spe	2	1	1	0.5				D014	Switzerland	Thur	No hits	Callanthias japonicus	x
D013	French Giana	Continent_gen	10	0	10	0				D014	Switzerland	Thur	No hits	Neocyttus rhomboidalis	x
D013	French Giana	Continent_spe	28	0	28	0				D014	Switzerland	Thur	No hits	Lachneratus phasmaticus	x
D013	French Giana	No hits	68	0	68	0				D014	Switzerland	Thur	No hits	Symphysanodon xanthopterygion	x
D020	America	Basin_spe	32	30	2	0.9375				D014	Switzerland	Thur	No hits	Peckoltia braueri	x
D020	America	Basin_gen	9	1	8	0.111111				D014	Switzerland	Thur	No hits	Lutjanus griseus	x
D020	America	Continent_spe	1	0	1	0				D014	Switzerland	Thur	No hits	Auchenoglanis occidentalis	x
D020	America	No hits	3	0	3	0				D022	Switzerland	Thur	Basin_spe	Barbus barbus
D015	Thailand	Basin_spe	18	15	3	0.833333				D022	Switzerland	Thur	Basin_spe	Chondrostoma nasus
D015	Thailand	Basin_gen	40	0	40	0				D022	Switzerland	Thur	Basin_spe	Coregonus oxyrinchus	?Coregonus cannot be separated at species level, there is many Coregonus in Switzerland that cannot be separated on barcode markers (too young species, genetically not differentiated=
D015	Thailand	Country_gen	1	0	1	0				D022	Switzerland	Thur	Basin_spe	Cottus gobio
D015	Thailand	Country_spe	2	1	1	0.5				D022	Switzerland	Thur	Basin_spe	Cyprinus carpio
D015	Thailand	Continent_gen	15	0	15	0				D022	Switzerland	Thur	Basin_spe	Esox lucius
D015	Thailand	Continent_spe	18	0	18	0				D022	Switzerland	Thur	Basin_spe	Gobio gobio
D015	Thailand	No hits	33	1	32	0.030303				D022	Switzerland	Thur	Basin_spe	Leuciscus aspius
										D022	Switzerland	Thur	Basin_spe	Perca fluviatilis
										D022	Switzerland	Thur	Basin_spe	Phoxinus phoxinus
										D022	Switzerland	Thur	Basin_spe	Rutilus rutilus
										D022	Switzerland	Thur	Basin_spe	Salmo trutta
										D022	Switzerland	Thur	Basin_spe	Squalius cephalus
										D022	Switzerland	Thur	Basin_spe	Telestes souffia
										D022	Switzerland	Thur	Basin_spe	Tinca tinca
										D022	Switzerland	Thur	Basin_gen	Alburnus arborella
										D022	Switzerland	Thur	Basin_gen	Barbatula quignardi
										D022	Switzerland	Thur	Basin_gen	Oncorhynchus clarkii
										D022	Switzerland	Thur	Basin_gen	Pseudorasbora interrupta
										D022	Switzerland	Thur	Basin_gen	Thymallus arcticus
										D022	Switzerland	Thur	Continent_gen	Channa striata
										D022	Switzerland	Thur	Continent_gen	Clarias macrocephalus	this is maybe European species but for sure not found in Switzerland
										D022	Switzerland	Thur	Continent_gen	Discogobio laticeps	this is maybe European species but for sure not found in Switzerland
										D022	Switzerland	Thur	Continent_gen	Henicorhynchus siamensis	this is maybe European species but for sure not found in Switzerland
										D022	Switzerland	Thur	Continent_gen	Labeo dyocheilus	this is maybe European species but for sure not found in Switzerland
										D022	Switzerland	Thur	Continent_gen	Mastacembelus erythrotaenia	this is maybe European species but for sure not found in Switzerland
										D022	Switzerland	Thur	Continent_gen	Oreochromis malagarasi	this is maybe European species but for sure not found in Switzerland
										D022	Switzerland	Thur	Continent_spe	Clarias gariepinus	this is maybe European species but for sure not found in Switzerland
										D022	Switzerland	Thur	Continent_spe	Microphysogobio tafangensis	this is maybe European species but for sure not found in Switzerland
										D022	Switzerland	Thur	Continent_spe	Monopterus albus	this is maybe European species but for sure not found in Switzerland
										D022	Switzerland	Thur	Continent_spe	Mystacoleucus marginatus	this is maybe European species but for sure not found in Switzerland
										D022	Switzerland	Thur	No hits	Anabas testudineus	x
										D022	Switzerland	Thur	No hits	Anomalopus verreauxii	x
										D022	Switzerland	Thur	No hits	Auchenipterus demerarae	x
										D022	Switzerland	Thur	No hits	Bidyanus bidyanus	x
										D022	Switzerland	Thur	No hits	Chitala ornata	x
										D022	Switzerland	Thur	No hits	Cirrhinus cirrhosus	x
										D022	Switzerland	Thur	No hits	Citharichthys xanthostigma	x
										D022	Switzerland	Thur	No hits	Clupeichthys perakensis	x
										D022	Switzerland	Thur	No hits	Dermogenys pusilla	x
										D022	Switzerland	Thur	No hits	Dichotomyctere fluviatilis	x
										D022	Switzerland	Thur	No hits	Glossolepis incisus	x
										D022	Switzerland	Thur	No hits	Hampala macrolepidota	x
										D022	Switzerland	Thur	No hits	Hypsibarbus vernayi	x
										D022	Switzerland	Thur	No hits	Ichthyscopus lebeck	x
										D022	Switzerland	Thur	No hits	Laides longibarbis	x
										D022	Switzerland	Thur	No hits	Margariscus margarita	x
										D022	Switzerland	Thur	No hits	Omobranchus elegans	x
										D022	Switzerland	Thur	No hits	Omobranchus loxozonus	x
										D022	Switzerland	Thur	No hits	Pangasianodon hypophthalmus	x
										D022	Switzerland	Thur	No hits	Pangasius pangasius	x
										D022	Switzerland	Thur	No hits	Paralaubuca typus	x
										D022	Switzerland	Thur	No hits	Parambassis ranga	x
										D022	Switzerland	Thur	No hits	Pogonichthys macrolepidotus	x
										D022	Switzerland	Thur	No hits	Polynemus dubius	x
										D022	Switzerland	Thur	No hits	Pseudohomaloptera leonardi	x
										D022	Switzerland	Thur	No hits	Remora brachyptera	x
										D052	Switzerland	Rhein, Rhone, Inn, Ticino	Basin_spe	Salmo trutta
										D052	Switzerland	Rhein, Rhone, Inn, Ticino	Basin_spe	Rutilus rutilus
										D052	Switzerland	Rhein, Rhone, Inn, Ticino	Basin_spe	Gobio gobio
										D052	Switzerland	Rhein, Rhone, Inn, Ticino	Basin_spe	Perca fluviatilis
										D052	Switzerland	Rhein, Rhone, Inn, Ticino	Basin_spe	Abramis brama
										D052	Switzerland	Rhein, Rhone, Inn, Ticino	Basin_spe	Tinca tinca
										D052	Switzerland	Rhein, Rhone, Inn, Ticino	Basin_spe	Phoxinus phoxinus
										D052	Switzerland	Rhein, Rhone, Inn, Ticino	Basin_spe	Leuciscus leuciscus
										D052	Switzerland	Rhein, Rhone, Inn, Ticino	Basin_spe	Oncorhynchus mykiss
										D052	Switzerland	Rhein, Rhone, Inn, Ticino	Basin_spe	Lepomis gibbosus
										D052	Switzerland	Rhein, Rhone, Inn, Ticino	Basin_spe	Cyprinus carpio
										D052	Switzerland	Rhein, Rhone, Inn, Ticino	Basin_spe	Alburnus alburnus
										D052	Switzerland	Rhein, Rhone, Inn, Ticino	Basin_spe	Sander lucioperca
										D052	Switzerland	Rhein, Rhone, Inn, Ticino	Basin_spe	Squalius cephalus
										D052	Switzerland	Rhein, Rhone, Inn, Ticino	Basin_spe	Barbus barbus
										D052	Switzerland	Rhein, Rhone, Inn, Ticino	Basin_spe	Salvelinus fontinalis
										D052	Switzerland	Rhein, Rhone, Inn, Ticino	Basin_spe	Gasterosteus aculeatus
										D052	Switzerland	Rhein, Rhone, Inn, Ticino	Basin_spe	Lota lota
										D052	Switzerland	Rhein, Rhone, Inn, Ticino	Basin_spe	Vimba vimba
										D052	Switzerland	Rhein, Rhone, Inn, Ticino	Basin_spe	Thymallus thymallus
										D052	Switzerland	Rhein, Rhone, Inn, Ticino	Basin_spe	Gymnocephalus cernua
										D052	Switzerland	Rhein, Rhone, Inn, Ticino	Basin_spe	Cottus poecilopus
										D052	Switzerland	Rhein, Rhone, Inn, Ticino	Basin_spe	Atherina boyeri	this is not a Swiss species, not found in Switzerland (maybe in Rhine Basin, but only at outlet in Germany)
										D052	Switzerland	Rhein, Rhone, Inn, Ticino	Basin_spe	Neogobius melanostomus
										D052	Switzerland	Rhein, Rhone, Inn, Ticino	Basin_spe	Anguilla anguilla
										D052	Switzerland	Rhein, Rhone, Inn, Ticino	Basin_spe	Salmo salar
										D052	Switzerland	Rhein, Rhone, Inn, Ticino	Basin_spe	Leucaspius delineatus
										D052	Switzerland	Rhein, Rhone, Inn, Ticino	Basin_spe	Acipenser gueldenstaedtii	x
										D052	Switzerland	Rhein, Rhone, Inn, Ticino	Basin_spe	Esox lucius
										D052	Switzerland	Rhein, Rhone, Inn, Ticino	Basin_spe	Scardinius erythrophthalmus
										D052	Switzerland	Rhein, Rhone, Inn, Ticino	Basin_gen	Alburnus tarichi
										D052	Switzerland	Rhein, Rhone, Inn, Ticino	Basin_gen	Cottus dzungaricus
										D052	Switzerland	Rhein, Rhone, Inn, Ticino	Basin_gen	Oncorhynchus clarkii
										D052	Switzerland	Rhein, Rhone, Inn, Ticino	Basin_gen	Salmo ischchan
										D052	Switzerland	Rhein, Rhone, Inn, Ticino	Basin_gen	Barbatula quignardi
										D052	Switzerland	Rhein, Rhone, Inn, Ticino	Basin_gen	Barbatula leoparda
										D052	Switzerland	Rhein, Rhone, Inn, Ticino	Basin_gen	Leuciscus waleckii
										D052	Switzerland	Rhein, Rhone, Inn, Ticino	Basin_gen	Coregonus clupeaformis
										D052	Switzerland	Rhein, Rhone, Inn, Ticino	Basin_gen	Barbus ciscaucasicus
										D052	Switzerland	Rhein, Rhone, Inn, Ticino	Basin_gen	Oncorhynchus keta
										D052	Switzerland	Rhein, Rhone, Inn, Ticino	Basin_gen	Cottus asper
										D052	Switzerland	Rhein, Rhone, Inn, Ticino	Basin_gen	Salvelinus curilus
										D052	Switzerland	Rhein, Rhone, Inn, Ticino	Basin_gen	Coregonus migratorius
										D052	Switzerland	Rhein, Rhone, Inn, Ticino	Basin_gen	Esox cisalpinus
										D052	Switzerland	Rhein, Rhone, Inn, Ticino	Basin_gen	Pseudorasbora interrupta
										D052	Switzerland	Rhein, Rhone, Inn, Ticino	Basin_gen	Cottus carolinae
										D052	Switzerland	Rhein, Rhone, Inn, Ticino	Basin_gen	Cottus ricei
										D052	Switzerland	Rhein, Rhone, Inn, Ticino	Basin_spe	Barbatula barbatula
										D052	Switzerland	Rhein, Rhone, Inn, Ticino	Country_gen	Luciobarbus sclateri
										D052	Switzerland	Rhein, Rhone, Inn, Ticino	Country_spe	Pachychilon pictum	this is maybe European species but for sure not found in Switzerland
										D052	Switzerland	Rhein, Rhone, Inn, Ticino	Country_spe	Oreochromis niloticus	this is maybe European species but for sure not found in Switzerland
										D052	Switzerland	Rhein, Rhone, Inn, Ticino	Continent_gen	Channa striata	this is maybe European species but for sure not found in Switzerland
										D052	Switzerland	Rhein, Rhone, Inn, Ticino	Continent_spe	Mystacoleucus marginatus	this is maybe European species but for sure not found in Switzerland
										D052	Switzerland	Rhein, Rhone, Inn, Ticino	Continent_spe	Bangana dero	this is maybe European species but for sure not found in Switzerland
										D052	Switzerland	Rhein, Rhone, Inn, Ticino	Continent_spe	Pseudochondrostoma polylepis	this is maybe European species but for sure not found in Switzerland
										D052	Switzerland	Rhein, Rhone, Inn, Ticino	Continent_spe	Capoeta aculeata	this is maybe European species but for sure not found in Switzerland
										D052	Switzerland	Rhein, Rhone, Inn, Ticino	No hits	Sillago shaoi	x
										D052	Switzerland	Rhein, Rhone, Inn, Ticino	No hits	Gadus morhua	x
										D052	Switzerland	Rhein, Rhone, Inn, Ticino	No hits	Clupea harengus	x
										D052	Switzerland	Rhein, Rhone, Inn, Ticino	No hits	Podothecus accipenserinus	x
										D052	Switzerland	Rhein, Rhone, Inn, Ticino	No hits	Sardina pilchardus	x
										D060	Switzerland	10catchments in Vaud	Basin_spe	Salmo trutta
										D060	Switzerland	10catchments in Vaud	Basin_spe	Salmo salar
										D060	Switzerland	10catchments in Vaud	Basin_spe	Cottus gobio
										D060	Switzerland	10catchments in Vaud	Basin_spe	Rutilus rutilus
										D060	Switzerland	10catchments in Vaud	Basin_spe	Leuciscus leuciscus
										D060	Switzerland	10catchments in Vaud	Basin_spe	Perca fluviatilis
										D060	Switzerland	10catchments in Vaud	Basin_spe	Squalius cephalus
										D060	Switzerland	10catchments in Vaud	Basin_spe	Abramis brama
										D060	Switzerland	10catchments in Vaud	Basin_spe	Phoxinus phoxinus
										D060	Switzerland	10catchments in Vaud	Basin_spe	Gobio gobio
										D060	Switzerland	10catchments in Vaud	Basin_spe	Esox lucius
										D060	Switzerland	10catchments in Vaud	Basin_spe	Cyprinus carpio
										D060	Switzerland	10catchments in Vaud	Basin_gen	Dicentrarchus punctatus	this is maybe European species but for sure not found in Switzerland
										D060	Switzerland	10catchments in Vaud	Basin_gen	Hucho taimen	This is extinct
										D060	Switzerland	10catchments in Vaud	Basin_gen	Oncorhynchus clarkii
										D060	Switzerland	10catchments in Vaud	Basin_gen	Cottus cognatus
										D060	Switzerland	10catchments in Vaud	Basin_gen	Barbatula quignardi
										D060	Switzerland	10catchments in Vaud	Continent_spe	Sparus aurata	this is maybe European species but for sure not found in Switzerland
										D060	Switzerland	10catchments in Vaud	No hits	Neolebias ansorgii	x
										D060	Switzerland	10catchments in Vaud	No hits	Halichoeres maculipinna	x
										D060	Switzerland	10catchments in Vaud	No hits	Terapon theraps	x
										D060	Switzerland	10catchments in Vaud	No hits	Bidyanus bidyanus	x
										D060	Switzerland	10catchments in Vaud	No hits	Lavinia exilicauda	x
										D060	Switzerland	10catchments in Vaud	No hits	Cyclopterus lumpus	x
										D013	French Giana	two catchments	Basin_spe	Pseudancistrus barbatus
										D013	French Giana	two catchments	Basin_spe	Hypostomus gymnorhynchus
										D013	French Giana	two catchments	Basin_spe	Harttia fowleri
										D013	French Giana	two catchments	Basin_spe	Myloplus rubripinnis
										D013	French Giana	two catchments	Basin_spe	Pygocentrus nattereri
										D013	French Giana	two catchments	Basin_spe	Lycengraulis grossidens	x
										D013	French Giana	two catchments	Basin_spe	Krobia guianensis
										D013	French Giana	two catchments	Basin_spe	Pseudancistrus longispinis	x
										D013	French Giana	two catchments	Basin_spe	Hoplias malabaricus
										D013	French Giana	two catchments	Basin_spe	Electrophorus electricus
										D013	French Giana	two catchments	Basin_spe	Pimelodella cristata
										D013	French Giana	two catchments	Basin_spe	Doras micropoeus
										D013	French Giana	two catchments	Basin_spe	Pseudancistrus niger	x
										D013	French Giana	two catchments	Basin_spe	Platydoras costatus
										D013	French Giana	two catchments	Basin_spe	Paralithoxus planquettei	x
										D013	French Giana	two catchments	Basin_spe	Mugil incilis	x
										D013	French Giana	two catchments	Basin_spe	Harttia guianensis
										D013	French Giana	two catchments	Basin_spe	Pimelodus ornatus
										D013	French Giana	two catchments	Basin_spe	Eigenmannia humboldtii	x
										D013	French Giana	two catchments	Basin_spe	Chalceus macrolepidotus
										D013	French Giana	two catchments	Basin_spe	Pimelodus blochii
										D013	French Giana	two catchments	Basin_spe	Synbranchus marmoratus
										D013	French Giana	two catchments	Basin_spe	Awaous flavus	x
										D013	French Giana	two catchments	Basin_spe	Hemiancistrus medians
										D013	French Giana	two catchments	Basin_spe	Cichla ocellaris
										D013	French Giana	two catchments	Basin_spe	Paralithoxus pallidimaculatus	x
										D013	French Giana	two catchments	Basin_spe	Gymnotus carapo
										D013	French Giana	two catchments	Basin_spe	Brachyplatystoma vaillantii
										D013	French Giana	two catchments	Basin_spe	Metaloricaria paucidens
										D013	French Giana	two catchments	Basin_spe	Hemisorubim platyrhynchos
										D013	French Giana	two catchments	Basin_spe	Pseudoqolus koko	x
										D013	French Giana	two catchments	Basin_spe	Cteniloricaria platystoma
										D013	French Giana	two catchments	Basin_spe	Brachyplatystoma filamentosum	x
										D013	French Giana	two catchments	Basin_spe	Rhamdia quelen
										D013	French Giana	two catchments	Basin_spe	Megalops atlanticus
										D013	French Giana	two catchments	Basin_spe	Pseudopimelodus bufonius
										D013	French Giana	two catchments	Basin_spe	Batrochoglanis raninus
										D013	French Giana	two catchments	Basin_spe	Loricaria parnahybae
										D013	French Giana	two catchments	Basin_spe	Colomesus psittacus	x
										D013	French Giana	two catchments	Basin_spe	Mugil cephalus	x
										D013	French Giana	two catchments	Basin_spe	Tatia intermedia
										D013	French Giana	two catchments	Basin_spe	Pimelabditus moli
										D013	French Giana	two catchments	Basin_spe	Hoplosternum littorale
										D013	French Giana	two catchments	Basin_spe	Pterengraulis atherinoides
										D013	French Giana	two catchments	Basin_spe	Brachyplatystoma rousseauxii
										D013	French Giana	two catchments	Basin_spe	Farlowella reticulata
										D013	French Giana	two catchments	Basin_spe	Nannacara anomala
										D013	French Giana	two catchments	Basin_spe	Acanthodoras cataphractus
										D013	French Giana	two catchments	Basin_spe	Astronotus ocellatus
										D013	French Giana	two catchments	Basin_spe	Laimosemion geayi
										D013	French Giana	two catchments	Basin_spe	Bunocephalus coracoideus	x
										D013	French Giana	two catchments	Basin_gen	Leporinus affinis	x
										D013	French Giana	two catchments	Basin_gen	Ancistrus sp.	x
										D013	French Giana	two catchments	Basin_gen	Prochilodus lineatus	x
										D013	French Giana	two catchments	Basin_gen	Myleus cf.	x
										D013	French Giana	two catchments	Basin_gen	Plagioscion sp.	x
										D013	French Giana	two catchments	Basin_gen	Corydoras nattereri	x
										D013	French Giana	two catchments	Basin_gen	Pseudoplatystoma reticulatum	x
										D013	French Giana	two catchments	Basin_gen	Hemiodus gracilis	x
										D013	French Giana	two catchments	Basin_gen	Curimata mivartii	x
										D013	French Giana	two catchments	Basin_gen	Geophagus steindachneri	x
										D013	French Giana	two catchments	Basin_gen	Geophagus brasiliensis	x
										D013	French Giana	two catchments	Basin_gen	Hemiancistrus sabaji	x
										D013	French Giana	two catchments	Basin_gen	Bagre panamensis	x
										D013	French Giana	two catchments	Basin_gen	Pseudancistrus sp.	x
										D013	French Giana	two catchments	Basin_gen	Myleus sp.	x
										D013	French Giana	two catchments	Basin_gen	Cynoscion xanthulus	x
										D013	French Giana	two catchments	Basin_gen	Retroculus lapidifer	x
										D013	French Giana	two catchments	Basin_gen	Hypostomus aff.	x
										D013	French Giana	two catchments	Basin_gen	Peckoltia oligospila	x
										D013	French Giana	two catchments	Basin_gen	Auchenipterus demerarae	x
										D013	French Giana	two catchments	Basin_gen	Corydoras rabauti	x
										D013	French Giana	two catchments	Basin_gen	Anchoviella sp.	x
										D013	French Giana	two catchments	Basin_gen	Cetopsidium sp.	x
										D013	French Giana	two catchments	Basin_gen	Eigenmannia sp.	x
										D013	French Giana	two catchments	Basin_gen	Poecilia reticulata
										D013	French Giana	two catchments	Basin_gen	Mugil hospes	x
										D013	French Giana	two catchments	Basin_gen	Loricaria sp.	x
										D013	French Giana	two catchments	Basin_gen	Chilodus punctatus	x
										D013	French Giana	two catchments	Basin_gen	Ageneiosus pardalis	x
										D013	French Giana	two catchments	Basin_gen	Farlowella paraguayensis	x
										D013	French Giana	two catchments	Basin_gen	Awaous banana	x
										D013	French Giana	two catchments	Basin_gen	Eleotris amblyopsis	x
										D013	French Giana	two catchments	Basin_gen	Pseudancistrus depressus	x
										D013	French Giana	two catchments	Basin_gen	Hypophthalmus cf.	x
										D013	French Giana	two catchments	Basin_gen	Corydoras schwartzi	x
										D013	French Giana	two catchments	Basin_gen	Rineloricaria aff.	x
										D013	French Giana	two catchments	Basin_gen	Brachyhypopomus verdii	x
										D013	French Giana	two catchments	Basin_gen	Trachelyopterus (Parauchenipterus)	x
										D013	French Giana	two catchments	Basin_gen	Prochilodus vimboides	x
										D013	French Giana	two catchments	Basin_gen	Cichla temensis	x
										D013	French Giana	two catchments	Basin_gen	Cichlasoma dimerus	x
										D013	French Giana	two catchments	Basin_gen	Prochilodus harttii	x
										D013	French Giana	two catchments	Basin_gen	Corydoras agassizii	x
										D013	French Giana	two catchments	Basin_gen	Hypostomus sp.	x
										D013	French Giana	two catchments	Basin_gen	Pimelodus argenteus	x
										D013	French Giana	two catchments	Basin_gen	Rineloricaria sp.	x
										D013	French Giana	two catchments	Basin_gen	Laimosemion frenatum	x
										D013	French Giana	two catchments	Basin_gen	Anablepsoides waimacui	x
										D013	French Giana	two catchments	Basin_gen	Acestrorhynchus sp.	x
										D013	French Giana	two catchments	Country_gen	Oreochromis malagarasi	x
										D013	French Giana	two catchments	Country_gen	Lobotes pacifica	x
										D013	French Giana	two catchments	Country_gen	Trichomycterus areolatus	x
										D013	French Giana	two catchments	Country_gen	Trinectes maculatus	x
										D013	French Giana	two catchments	Country_gen	Elops hawaiensis	x
										D013	French Giana	two catchments	Country_gen	Oreochromis niloticus	x
										D013	French Giana	two catchments	Country_spe	Rhinosardinia amazonica	x
										D013	French Giana	two catchments	Country_spe	Pellona flavipinnis
										D013	French Giana	two catchments	Continent_gen	Oncorhynchus kisutch	x
										D013	French Giana	two catchments	Continent_gen	Oncorhynchus clarkii	x
										D013	French Giana	two catchments	Continent_gen	Salmo ischchan	x
										D013	French Giana	two catchments	Continent_gen	Acanthurus nigrofuscus	x
										D013	French Giana	two catchments	Continent_gen	Oncorhynchus masou	x
										D013	French Giana	two catchments	Continent_gen	Salvelinus leucomaenis	x
										D013	French Giana	two catchments	Continent_gen	Neolissochilus stracheyi	x
										D013	French Giana	two catchments	Continent_gen	Scomber scombrus	x
										D013	French Giana	two catchments	Continent_gen	Istiophorus albicans	x
										D013	French Giana	two catchments	Continent_gen	Centrodoras cf.	x
										D013	French Giana	two catchments	Continent_spe	Scobinancistrus aureatus	x
										D013	French Giana	two catchments	Continent_spe	Xiphophorus hellerii	x
										D013	French Giana	two catchments	Continent_spe	Salmo trutta	x
										D013	French Giana	two catchments	Continent_spe	Sicydium salvini	x
										D013	French Giana	two catchments	Continent_spe	Dajaus monticola	x
										D013	French Giana	two catchments	Continent_spe	Oligosarcus argenteus	x
										D013	French Giana	two catchments	Continent_spe	Ancistomus snethlageae	x
										D013	French Giana	two catchments	Continent_spe	Anisotremus interruptus	x
										D013	French Giana	two catchments	Continent_spe	Hasemania nana	x
										D013	French Giana	two catchments	Continent_spe	Symphysodon aequifasciatus	x
										D013	French Giana	two catchments	Continent_spe	Grundulus bogotensis	x
										D013	French Giana	two catchments	Continent_spe	Cyprinus carpio	x
										D013	French Giana	two catchments	Continent_spe	Tinca tinca	x
										D013	French Giana	two catchments	Continent_spe	Gephyrocharax atracaudatus	x
										D013	French Giana	two catchments	Continent_spe	Lepomis gibbosus	x
										D013	French Giana	two catchments	Continent_spe	Aplodinotus grunniens	x
										D013	French Giana	two catchments	Continent_spe	Xiphophorus maculatus	x
										D013	French Giana	two catchments	Continent_spe	Scomberomorus sierra	x
										D013	French Giana	two catchments	Continent_spe	Ameiurus nebulosus	x
										D013	French Giana	two catchments	Continent_spe	Salmo salar	x
										D013	French Giana	two catchments	Continent_spe	Piaractus brachypomus	x
										D013	French Giana	two catchments	Continent_spe	Guavina guavina	x
										D013	French Giana	two catchments	Continent_spe	Hypancistrus zebra	x
										D013	French Giana	two catchments	Continent_spe	Mikrogeophagus ramirezi	x
										D013	French Giana	two catchments	Continent_spe	Rhinodoras thomersoni	x
										D013	French Giana	two catchments	Continent_spe	Piaractus mesopotamicus	x
										D013	French Giana	two catchments	Continent_spe	Microlepidotus inornatus	x
										D013	French Giana	two catchments	Continent_spe	Pomatomus saltatrix	x
										D013	French Giana	two catchments	No hits	Barbus barbus	x
										D013	French Giana	two catchments	No hits	Alburnus alburnus	x
										D013	French Giana	two catchments	No hits	Coregonus migratorius	x
										D013	French Giana	two catchments	No hits	Perca fluviatilis	x
										D013	French Giana	two catchments	No hits	Esox lucius	x
										D013	French Giana	two catchments	No hits	Abramis brama	x
										D013	French Giana	two catchments	No hits	Batrachocottus baicalensis	x
										D013	French Giana	two catchments	No hits	Rutilus rutilus	x
										D013	French Giana	two catchments	No hits	Totoaba macdonaldi	x
										D013	French Giana	two catchments	No hits	Squalius cephalus	x
										D013	French Giana	two catchments	No hits	Parabramis pekinensis	x
										D013	French Giana	two catchments	No hits	Gobio gobio	x
										D013	French Giana	two catchments	No hits	Argyrosomus inodorus	x
										D013	French Giana	two catchments	No hits	Atrobucca nibe	x
										D013	French Giana	two catchments	No hits	Speleogobius trigloides	x
										D013	French Giana	two catchments	No hits	Pimelodidae sp.	x
										D013	French Giana	two catchments	No hits	Sparus aurata	x
										D013	French Giana	two catchments	No hits	Relictus solitarius	x
										D013	French Giana	two catchments	No hits	Sciaenops ocellatus	x
										D013	French Giana	two catchments	No hits	Barbatula quignardi	x
										D013	French Giana	two catchments	No hits	Sander lucioperca	x
										D013	French Giana	two catchments	No hits	Atractoscion nobilis	x
										D013	French Giana	two catchments	No hits	Ompok bimaculatus	x
										D013	French Giana	two catchments	No hits	Collichthys niveatus	x
										D013	French Giana	two catchments	No hits	Collichthys lucidus	x
										D013	French Giana	two catchments	No hits	Silurus glanis	x
										D013	French Giana	two catchments	No hits	Barbatula barbatula	x
										D013	French Giana	two catchments	No hits	Sicyopterus cynocephalus	x
										D013	French Giana	two catchments	No hits	Schistura incerta	x
										D013	French Giana	two catchments	No hits	Richardsonius egregius	x
										D013	French Giana	two catchments	No hits	Squalidus gracilis	x
										D013	French Giana	two catchments	No hits	Poropuntius huangchuchieni	x
										D013	French Giana	two catchments	No hits	Phoxinus phoxinus	x
										D013	French Giana	two catchments	No hits	Plicofollis argyropleuron	x
										D013	French Giana	two catchments	No hits	Scaphiodonichthys acanthopterus	x
										D013	French Giana	two catchments	No hits	Gasterosteus wheatlandi	x
										D013	French Giana	two catchments	No hits	Cottus ricei	x
										D013	French Giana	two catchments	No hits	Sardina pilchardus	x
										D013	French Giana	two catchments	No hits	Rectoris posehensis	x
										D013	French Giana	two catchments	No hits	Gyrinocheilus aymonieri	x
										D013	French Giana	two catchments	No hits	Psalidodon fasciatus	x
										D013	French Giana	two catchments	No hits	Paracentropyge multifasciata	x
										D013	French Giana	two catchments	No hits	Ptychidio macrops	x
										D013	French Giana	two catchments	No hits	Stiphodon ornatus	x
										D013	French Giana	two catchments	No hits	Pseudotolithus elongatus	x
										D013	French Giana	two catchments	No hits	Scardinius erythrophthalmus	x
										D013	French Giana	two catchments	No hits	Channa gachua	x
										D013	French Giana	two catchments	No hits	Oreoglanis macropterus	x
										D013	French Giana	two catchments	No hits	Squalius lepidus	x
										D013	French Giana	two catchments	No hits	Channa argus	x
										D013	French Giana	two catchments	No hits	Cottus hypselurus	x
										D013	French Giana	two catchments	No hits	Trachurus lathami	x
										D013	French Giana	two catchments	No hits	Garra salweenica	x
										D013	French Giana	two catchments	No hits	Gymnocephalus cernua	x
										D013	French Giana	two catchments	No hits	Leuciscus leuciscus	x
										D013	French Giana	two catchments	No hits	Sewellia sp.	x
										D013	French Giana	two catchments	No hits	Gadus morhua	x
										D013	French Giana	two catchments	No hits	Solea solea	x
										D013	French Giana	two catchments	No hits	Lota lota	x
										D013	French Giana	two catchments	No hits	Heteropneustes fossilis	x
										D013	French Giana	two catchments	No hits	Channa striata	x
										D013	French Giana	two catchments	No hits	Limanda limanda	x
										D013	French Giana	two catchments	No hits	Chrysichthys nigrodigitatus	x
										D013	French Giana	two catchments	No hits	Chitala chitala	x
										D013	French Giana	two catchments	No hits	Barbatula leoparda	x
										D013	French Giana	two catchments	No hits	Pagellus erythrinus	x
										D013	French Giana	two catchments	No hits	Pungitius pungitius	x
										D013	French Giana	two catchments	No hits	Pollachius pollachius	x
										D020	America	St. Regis River	Basin_spe	Moxostoma anisurum
										D020	America	St. Regis River	Basin_spe	Luxilus cornutus
										D020	America	St. Regis River	Basin_spe	Semotilus atromaculatus
										D020	America	St. Regis River	Basin_spe	Micropterus dolomieu
										D020	America	St. Regis River	Basin_spe	Ambloplites rupestris
										D020	America	St. Regis River	Basin_spe	Etheostoma flabellare
										D020	America	St. Regis River	Basin_spe	Sander vitreus
										D020	America	St. Regis River	Basin_spe	Moxostoma duquesnei	x
										D020	America	St. Regis River	Basin_spe	Ictalurus punctatus
										D020	America	St. Regis River	Basin_spe	Lepomis gibbosus
										D020	America	St. Regis River	Basin_spe	Etheostoma olmstedi
										D020	America	St. Regis River	Basin_spe	Rhinichthys cataractae
										D020	America	St. Regis River	Basin_spe	Cyprinus carpio
										D020	America	St. Regis River	Basin_spe	Ameiurus nebulosus
										D020	America	St. Regis River	Basin_spe	Esox lucius
										D020	America	St. Regis River	Basin_spe	Perca flavescens
										D020	America	St. Regis River	Basin_spe	Culaea inconstans
										D020	America	St. Regis River	Basin_spe	Micropterus salmoides
										D020	America	St. Regis River	Basin_spe	Notemigonus crysoleucas
										D020	America	St. Regis River	Basin_spe	Chrosomus eos	x
										D020	America	St. Regis River	Basin_spe	Exoglossum maxillingua
										D020	America	St. Regis River	Basin_spe	Pomoxis nigromaculatus
										D020	America	St. Regis River	Basin_spe	Noturus gyrinus
										D020	America	St. Regis River	Basin_spe	Oncorhynchus tshawytscha
										D020	America	St. Regis River	Basin_spe	Margariscus margarita
										D020	America	St. Regis River	Basin_spe	Rhinichthys atratulus
										D020	America	St. Regis River	Basin_spe	Ameiurus melas
										D020	America	St. Regis River	Basin_spe	Umbra limi
										D020	America	St. Regis River	Basin_spe	Ammocrypta pellucida
										D020	America	St. Regis River	Basin_spe	Notropis atherinoides
										D020	America	St. Regis River	Basin_spe	Pimephales notatus
										D020	America	St. Regis River	Basin_spe	Salmo trutta
										D020	America	St. Regis River	Basin_gen	Cyprinella whipplei	x
										D020	America	St. Regis River	Basin_gen	Percina macrocephala
										D020	America	St. Regis River	Basin_gen	Percina brevicauda	x
										D020	America	St. Regis River	Basin_gen	Catostomus occidentalis	x
										D020	America	St. Regis River	Basin_gen	Acipenser gueldenstaedtii	x
										D020	America	St. Regis River	Basin_gen	Salvelinus leucomaenis	x
										D020	America	St. Regis River	Basin_gen	Luxilus pilsbryi	x
										D020	America	St. Regis River	Basin_gen	Ictalurus sp.	x
										D020	America	St. Regis River	Basin_gen	Oncorhynchus clarkii	x
										D020	America	St. Regis River	Continent_spe	Novumbra hubbsi	x
										D020	America	St. Regis River	No hits	Sperata seenghala	x
										D020	America	St. Regis River	No hits	Megalocottus platycephalus	x
										D020	America	St. Regis River	No hits	Yuriria alta	x
										D015	Thailand	Chao Phraya River	Basin_spe	Pangasianodon hypophthalmus
										D015	Thailand	Chao Phraya River	Basin_spe	Hampala macrolepidota
										D015	Thailand	Chao Phraya River	Basin_spe	Barbichthys laevis
										D015	Thailand	Chao Phraya River	Basin_spe	Trigonopoma pauciperforatum	x
										D015	Thailand	Chao Phraya River	Basin_spe	Pangasianodon gigas
										D015	Thailand	Chao Phraya River	Basin_spe	Lates calcarifer	x
										D015	Thailand	Chao Phraya River	Basin_spe	Mystus mysticetus
										D015	Thailand	Chao Phraya River	Basin_spe	Thynnichthys thynnoides
										D015	Thailand	Chao Phraya River	Basin_spe	Cosmochilus harmandi
										D015	Thailand	Chao Phraya River	Basin_spe	Scaphiodonichthys burmanicus
										D015	Thailand	Chao Phraya River	Basin_spe	Rasbora paviana
										D015	Thailand	Chao Phraya River	Basin_spe	Epalzeorhynchos bicolor
										D015	Thailand	Chao Phraya River	Basin_spe	Raiamas guttatus
										D015	Thailand	Chao Phraya River	Basin_spe	Ambastaia sidthimunki
										D015	Thailand	Chao Phraya River	Basin_spe	Pangasius bocourti
										D015	Thailand	Chao Phraya River	Basin_spe	Henicorhynchus siamensis
										D015	Thailand	Chao Phraya River	Basin_spe	Probarbus jullieni
										D015	Thailand	Chao Phraya River	Basin_spe	Henicorhynchus entmema	x
										D015	Thailand	Chao Phraya River	Basin_gen	Clupeichthys perakensis	x
										D015	Thailand	Chao Phraya River	Basin_gen	Schistura kaysonei	x
										D015	Thailand	Chao Phraya River	Basin_gen	Puntioplites waandersi	x
										D015	Thailand	Chao Phraya River	Basin_gen	Ambassis agassizii	x
										D015	Thailand	Chao Phraya River	Basin_gen	Thynnichthys polylepis	x
										D015	Thailand	Chao Phraya River	Basin_gen	Hypsibarbus salweenensis	x
										D015	Thailand	Chao Phraya River	Basin_gen	Barbonymus schwanefeldii	x
										D015	Thailand	Chao Phraya River	Basin_gen	Lates japonicus	x
										D015	Thailand	Chao Phraya River	Basin_gen	Rhinogobius leavelli	x
										D015	Thailand	Chao Phraya River	Basin_gen	Osteochilus salsburyi	x
										D015	Thailand	Chao Phraya River	Basin_gen	Barbodes lateristriga	x
										D015	Thailand	Chao Phraya River	Basin_gen	Pangio cuneovirgata	x
										D015	Thailand	Chao Phraya River	Basin_gen	Pristolepis rubripinnis	x
										D015	Thailand	Chao Phraya River	Basin_gen	Oreochromis macrochir	x
										D015	Thailand	Chao Phraya River	Basin_gen	Pangio cf.	x
										D015	Thailand	Chao Phraya River	Basin_gen	Channa argus	x
										D015	Thailand	Chao Phraya River	Basin_gen	Tor tambra	x
										D015	Thailand	Chao Phraya River	Basin_gen	Clarias fuscus	x
										D015	Thailand	Chao Phraya River	Basin_gen	Dichotomyctere fluviatilis	x
										D015	Thailand	Chao Phraya River	Basin_gen	Danio dangila	x
										D015	Thailand	Chao Phraya River	Basin_gen	Cyclocheilichthys janthochir	x
										D015	Thailand	Chao Phraya River	Basin_gen	Pterygoplichthys pardalis	x
										D015	Thailand	Chao Phraya River	Basin_gen	Hemibagrus sp.	x
										D015	Thailand	Chao Phraya River	Basin_gen	Hemibagrus spilopterus	x
										D015	Thailand	Chao Phraya River	Basin_gen	Labeo catla	x
										D015	Thailand	Chao Phraya River	Basin_gen	Bangana decora	x
										D015	Thailand	Chao Phraya River	Basin_gen	Strongylura anastomella	x
										D015	Thailand	Chao Phraya River	Basin_gen	Oreochromis tanganicae	x
										D015	Thailand	Chao Phraya River	Basin_gen	Danio rerio	x
										D015	Thailand	Chao Phraya River	Basin_gen	Barilius malabaricus	x
										D015	Thailand	Chao Phraya River	Basin_gen	Channa maculata	x
										D015	Thailand	Chao Phraya River	Basin_gen	Cynoglossus lingua	x
										D015	Thailand	Chao Phraya River	Basin_gen	Syncrossus berdmorei	x
										D015	Thailand	Chao Phraya River	Basin_gen	Butis sp.	x
										D015	Thailand	Chao Phraya River	Basin_gen	Glyptothorax cavia	x
										D015	Thailand	Chao Phraya River	Basin_gen	Channa asiatica	x
										D015	Thailand	Chao Phraya River	Basin_gen	Rhinogobius fluviatilis	x
										D015	Thailand	Chao Phraya River	Basin_gen	Labeo bata	x
										D015	Thailand	Chao Phraya River	Basin_gen	Tachysurus aurantiacus	x
										D015	Thailand	Chao Phraya River	Basin_gen	Raiamas steindachneri	x
										D015	Thailand	Chao Phraya River	Country_gen	Sarotherodon lohbergeri	x
										D015	Thailand	Chao Phraya River	Country_spe	Pseudogobiopsis oligactis	x
										D015	Thailand	Chao Phraya River	Country_spe	Coilia lindmani
										D015	Thailand	Chao Phraya River	Continent_gen	Selar crumenophthalmus	x
										D015	Thailand	Chao Phraya River	Continent_gen	Chromis viridis	x
										D015	Thailand	Chao Phraya River	Continent_gen	Metzia longinasus	x
										D015	Thailand	Chao Phraya River	Continent_gen	Epinephelus latifasciatus	x
										D015	Thailand	Chao Phraya River	Continent_gen	Silurus glanis	x
										D015	Thailand	Chao Phraya River	Continent_gen	Sinogastromyzon sichangensis	x
										D015	Thailand	Chao Phraya River	Continent_gen	Sardinella fijiensis	x
										D015	Thailand	Chao Phraya River	Continent_gen	Siganus sutor	x
										D015	Thailand	Chao Phraya River	Continent_gen	Pterocaesio tile	x
										D015	Thailand	Chao Phraya River	Continent_gen	Priacanthus tayenus	x
										D015	Thailand	Chao Phraya River	Continent_gen	Sardinella longiceps	x
										D015	Thailand	Chao Phraya River	Continent_gen	Chromis weberi	x
										D015	Thailand	Chao Phraya River	Continent_gen	Sphyraena barracuda	x
										D015	Thailand	Chao Phraya River	Continent_gen	Silurus microdorsalis	x
										D015	Thailand	Chao Phraya River	Continent_gen	Chaetodon speculum	x
										D015	Thailand	Chao Phraya River	Continent_spe	Macropodus opercularis	x
										D015	Thailand	Chao Phraya River	Continent_spe	Stigmatogobius pleurostigma	x
										D015	Thailand	Chao Phraya River	Continent_spe	Mugilogobius myxodermus	x
										D015	Thailand	Chao Phraya River	Continent_spe	Terapon puta	x
										D015	Thailand	Chao Phraya River	Continent_spe	Ailia coila	x
										D015	Thailand	Chao Phraya River	Continent_spe	Glaridoglanis andersonii	x
										D015	Thailand	Chao Phraya River	Continent_spe	Sinocrossocheilus bamaensis	x
										D015	Thailand	Chao Phraya River	Continent_spe	Mugil cephalus	x
										D015	Thailand	Chao Phraya River	Continent_spe	Etroplus suratensis	x
										D015	Thailand	Chao Phraya River	Continent_spe	Opisthopterus tardoore	x
										D015	Thailand	Chao Phraya River	Continent_spe	Piaractus brachypomus	x
										D015	Thailand	Chao Phraya River	Continent_spe	Escualosa thoracata	x
										D015	Thailand	Chao Phraya River	Continent_spe	Atule mate	x
										D015	Thailand	Chao Phraya River	Continent_spe	Alepes djedaba	x
										D015	Thailand	Chao Phraya River	Continent_spe	Gnathopogon taeniellus	x
										D015	Thailand	Chao Phraya River	Continent_spe	Eutropiichthys vacha	x
										D015	Thailand	Chao Phraya River	Continent_spe	Silurus meridionalis	x
										D015	Thailand	Chao Phraya River	Continent_spe	Hilsa kelee	x
										D015	Thailand	Chao Phraya River	No hits	Cichlidae sp.	x
										D015	Thailand	Chao Phraya River	No hits	Opsaridium ubangiense	x
										D015	Thailand	Chao Phraya River	No hits	Rastrelliger kanagurta	x
										D015	Thailand	Chao Phraya River	No hits	Rastrelliger brachysoma	x
										D015	Thailand	Chao Phraya River	No hits	Cynoscion regalis	x
										D015	Thailand	Chao Phraya River	No hits	Pristipomoides multidens	x
										D015	Thailand	Chao Phraya River	No hits	Ictalurus punctatus
										D015	Thailand	Chao Phraya River	No hits	Selaroides leptolepis	x
										D015	Thailand	Chao Phraya River	No hits	Heterotilapia buettikoferi	x
										D015	Thailand	Chao Phraya River	No hits	Cololabis saira	x
										D015	Thailand	Chao Phraya River	No hits	Scomber japonicus	x
										D015	Thailand	Chao Phraya River	No hits	Barbatula barbatula	x
										D015	Thailand	Chao Phraya River	No hits	Caesio cuning	x
										D015	Thailand	Chao Phraya River	No hits	Paralichthys albigutta	x
										D015	Thailand	Chao Phraya River	No hits	Aperioptus gracilentus	x
										D015	Thailand	Chao Phraya River	No hits	Chirocentrus nudus	x
										D015	Thailand	Chao Phraya River	No hits	Ctenolabrus rupestris	x
										D015	Thailand	Chao Phraya River	No hits	Phractocephalus hemioliopterus	x
										D015	Thailand	Chao Phraya River	No hits	Luciobarbus sclateri	x
										D015	Thailand	Chao Phraya River	No hits	Ameiurus melas	x
										D015	Thailand	Chao Phraya River	No hits	Lepturichthys fimbriatus	x
										D015	Thailand	Chao Phraya River	No hits	Pelvicachromis kribensis	x
										D015	Thailand	Chao Phraya River	No hits	Aluterus scriptus	x
										D015	Thailand	Chao Phraya River	No hits	Percalates colonorum	x
										D015	Thailand	Chao Phraya River	No hits	Saurida macrolepis	x
										D015	Thailand	Chao Phraya River	No hits	Phoxinus phoxinus	x
										D015	Thailand	Chao Phraya River	No hits	Hemigrammocypris neglectus	x
										D015	Thailand	Chao Phraya River	No hits	Synbranchus marmoratus	x
										D015	Thailand	Chao Phraya River	No hits	Synodontis membranaceus	x
										D015	Thailand	Chao Phraya River	No hits	Encrasicholina pseudoheteroloba	x
										D015	Thailand	Chao Phraya River	No hits	Sander vitreus	x
										D015	Thailand	Chao Phraya River	No hits	Chirocentrus dorab	x
										D015	Thailand	Chao Phraya River	No hits	Myaka myaka	x

## Sheet: Table.S5
Species in the barcode db	MiFish	Tele02	Teleo	Riaz01	Riaz03	Riaz02	Ac12S	AK12S	Am12S	A12S	Chon01	Ac16S	V16S01	V16S02	V16S03	AK16S	COI313	BCOI	AKCOICor	AKCOIPro	AKCOISal	Cytb01	Cytb02
Number of species	3946	3989	4008	3785	3923	4	4169	3990	4086	4387	4083	4166	8963	8984	8288	9022	6330	5307	6040	8930	9761	2517	1705
Abalistes filamentosus	0	0	0	0	0	0	0	0	0	0	0	0	0	0	0	0	0	0	1	1	1	0	0
Abalistes stellaris	0	0	1	0	0	0	0	0	1	1	1	1	1	1	1	1	1	1	1	0	0	1	0
Abalistes stellatus	1	1	0	1	1	0	1	1	0	0	0	0	1	1	1	1	1	0	1	1	1	0	0
Abantennarius coccineus	1	1	1	1	1	0	1	1	1	1	1	1	1	1	1	1	1	1	1	1	1	1	0
Abantennarius nummifer	0	0	0	0	0	0	0	0	0	0	0	0	1	1	1	1	0	0	0	0	0	0	0
Abantennarius rosaceus	0	0	0	0	0	0	0	0	0	0	0	0	1	1	1	1	0	0	0	1	1	0	0
Abantennarius sanguineus	0	0	0	0	0	0	0	0	0	0	0	0	0	0	1	0	0	0	0	1	1	0	0
Abbottina binhi	1	1	1	1	1	0	0	1	1	0	1	1	0	0	1	0	0	0	1	0	0	0	0
Abbottina liaoningensis	0	0	0	0	0	0	0	0	0	0	0	0	0	0	0	0	0	0	0	0	0	0	1
Abbottina obtusirostris	0	0	0	0	0	0	1	0	0	1	0	0	1	1	0	1	0	0	0	0	0	1	0
Abbottina rivularis	1	1	1	1	1	0	1	1	1	1	1	1	1	1	1	1	1	1	1	1	1	1	0
Ablabys binotatus	0	0	0	0	0	0	0	0	0	0	0	0	0	0	0	0	0	0	1	1	1	0	0
Ablabys taenianotus	0	0	0	0	0	0	0	0	0	0	0	0	1	1	1	1	0	0	0	0	0	0	0
Ablennes hians	1	1	1	1	1	0	1	1	1	1	1	1	0	0	0	0	0	0	1	1	0	0	1
Aboma etheostoma	0	0	1	0	0	0	0	0	0	1	1	1	1	1	1	1	1	1	0	0	0	0	0
Aborichthys elongatus	1	1	1	1	1	0	1	1	1	1	1	1	1	1	1	1	1	1	0	1	1	0	0
Abramis brama	1	1	1	1	1	0	1	1	1	1	1	1	1	1	1	1	1	1	0	1	1	1	0
Abramites hypselonotus	0	0	0	0	0	0	0	0	0	0	0	0	1	1	1	1	1	0	0	1	1	0	0
Abudefduf abdominalis	0	0	0	0	1	0	0	0	0	0	0	0	0	0	0	0	0	0	1	1	1	0	0
Abudefduf bengalensis	1	1	0	1	1	0	1	1	1	0	0	1	1	1	1	1	0	0	1	1	1	1	0
Abudefduf caudobimaculatus	0	0	0	0	0	0	0	0	0	0	0	0	0	0	0	0	0	0	0	0	0	0	1
Abudefduf concolor	0	0	0	0	0	0	0	0	0	0	0	0	0	0	0	0	0	0	0	0	0	0	1
Abudefduf hoefleri	0	0	0	0	0	0	0	0	0	0	0	1	1	1	1	1	0	0	0	0	0	0	0
Abudefduf margariteus	0	0	0	0	0	0	0	0	0	0	0	0	1	1	1	1	0	0	1	1	1	0	0
Abudefduf notatus	1	1	1	1	0	0	1	1	1	1	1	0	1	1	1	1	0	1	0	1	1	0	0
Abudefduf saxatilis	1	1	1	1	1	0	1	1	1	1	1	0	1	1	1	1	1	0	1	1	1	0	0
Abudefduf septemfasciatus	1	1	1	1	1	0	1	1	1	1	1	0	1	1	1	1	1	1	0	1	1	0	0
Abudefduf sexfasciatus	0	0	1	1	1	0	1	0	0	1	1	0	1	1	0	1	1	1	1	0	0	0	0
Abudefduf sordidus	1	1	1	1	1	0	1	1	1	1	1	0	1	1	1	1	0	0	1	1	1	0	0
Abudefduf sparoides	1	1	0	1	1	0	1	1	1	0	0	0	1	1	1	1	0	0	1	1	1	0	0
Abudefduf taurus	1	1	1	1	0	0	1	1	1	1	1	0	1	1	1	1	0	0	1	1	1	0	0
Abudefduf troschelii	0	0	1	0	0	0	0	0	0	1	1	0	0	0	0	0	0	0	0	0	0	0	0
Abudefduf vaigiensis	1	1	1	0	0	0	1	1	1	1	1	1	1	1	1	1	1	1	1	1	1	1	0
Abudefduf whitleyi	1	1	1	1	0	0	1	1	1	1	1	0	1	1	1	1	0	0	0	1	1	0	0
Acanthaluteres brownii	1	1	1	1	1	0	1	1	1	1	1	1	1	1	1	0	1	1	0	1	1	1	0
Acanthaluteres spilomelanurus	0	0	0	0	0	0	0	0	0	0	0	1	1	1	1	1	0	0	0	1	1	0	1
Acanthaluteres vittiger	0	0	0	0	0	0	0	0	0	0	0	1	0	0	0	0	0	0	0	1	1	0	0
Acanthaphritis unoorum	1	1	1	1	1	0	1	1	1	1	1	0	1	1	1	1	1	1	0	1	1	1	1
Acantharchus pomotis	0	0	0	0	0	0	0	0	0	0	0	1	1	1	1	1	1	1	0	1	1	0	0
Acanthemblemaria castroi	0	0	0	0	0	0	0	0	0	0	0	0	0	0	0	0	1	0	1	1	1	0	0
Acanthemblemaria crockeri	0	0	0	1	1	0	0	0	0	0	0	0	0	0	0	0	0	0	0	0	0	0	0
Acanthemblemaria exilispinus	0	0	0	0	0	0	0	0	0	0	0	0	0	0	0	0	0	0	1	1	1	0	0
Acanthemblemaria greenfieldi	0	0	0	0	0	0	0	0	0	0	0	0	0	0	0	0	0	0	1	1	1	0	0
Acanthemblemaria maria	0	0	0	0	0	0	0	0	0	0	0	0	0	0	0	0	0	0	1	0	0	0	0
Acanthemblemaria paula	0	0	0	0	0	0	0	0	0	0	0	0	0	0	0	0	1	0	1	1	1	0	0
Acanthemblemaria rivasi	0	0	0	0	0	0	0	0	0	0	0	0	0	0	0	0	1	0	0	1	1	0	0
Acanthemblemaria spinosa	0	0	0	0	0	0	0	0	0	0	0	0	0	0	0	0	0	0	1	1	1	0	0
Acanthicus adonis	0	0	0	0	0	0	0	0	0	0	0	0	1	1	1	1	0	0	0	0	0	0	0
Acanthicus hystrix	0	0	0	0	0	0	0	0	0	0	0	0	1	1	1	1	0	0	0	0	0	0	1
Acanthistius cinctus	0	0	0	0	0	0	0	0	0	0	0	0	0	0	0	0	0	0	1	1	1	0	0
Acanthistius joanae	0	0	0	0	0	0	0	0	0	0	0	0	0	0	0	0	0	0	1	1	1	0	0
Acanthistius ocellatus	0	0	0	0	0	0	0	0	0	0	0	1	1	1	1	1	0	0	1	0	0	0	0
Acanthistius patachonicus	0	0	0	0	0	0	0	0	0	0	0	0	0	0	0	0	1	1	0	1	1	0	0
Acanthistius pictus	0	0	0	0	0	0	0	0	0	0	0	0	0	0	0	0	0	0	1	1	1	0	0
Acanthobrama lissneri	0	0	0	0	0	0	0	0	0	0	0	0	0	0	0	0	0	0	0	1	1	0	1
Acanthobrama marmid	0	0	0	0	0	0	0	0	0	0	0	0	0	0	0	0	0	0	0	1	1	0	0
Acanthobrama orontis	0	0	0	0	0	0	0	0	0	0	0	0	0	0	0	0	0	0	0	1	1	0	0
Acanthobrama persidis	1	1	0	1	1	0	1	1	1	1	0	1	1	1	1	1	1	1	0	0	0	1	1
Acanthobunocephalus nicoi	0	0	0	0	0	0	0	0	0	0	0	0	1	1	1	1	0	0	0	0	0	0	0
Acanthocepola indica	0	0	0	0	0	0	0	0	0	0	0	0	0	0	0	0	0	0	1	1	1	0	0
Acanthocepola krusensternii	1	1	1	1	1	0	1	1	1	1	1	1	1	1	1	1	1	1	1	1	1	0	0
Acanthocepola limbata	0	0	0	0	0	0	0	0	0	0	0	0	1	1	1	1	0	0	1	0	0	0	0
Acanthochaenus luetkenii	0	0	0	0	0	0	0	0	0	0	0	0	0	0	0	0	0	0	1	1	1	0	0
Acanthochromis polyacanthus	1	1	1	0	0	0	1	1	1	1	1	0	1	1	1	1	1	0	1	1	1	0	1
Acanthocleithron chapini	0	0	0	0	0	0	0	0	0	0	0	0	0	0	0	0	0	0	0	1	1	0	0
Acanthoclinus fuscus	0	0	0	0	0	0	0	0	0	0	0	0	0	0	0	0	0	0	1	1	1	0	0
Acanthocobitis botia	1	1	1	1	1	0	1	1	1	1	1	1	1	1	1	1	1	1	1	1	1	1	1
Acanthocobitis urophthalmus	1	1	1	1	1	0	1	1	1	1	1	1	1	1	1	1	1	1	0	1	1	1	1
Acanthocobitis zonalternans	1	1	1	1	1	0	1	1	1	1	1	1	1	1	1	1	1	1	0	0	0	1	0
Acanthocybium solandri	1	1	1	1	1	0	1	1	1	1	1	1	1	1	1	1	1	1	1	1	1	1	0
Acanthodoras cataphractus	1	1	1	1	1	0	1	1	1	1	1	1	1	1	1	1	1	0	0	1	1	0	0
Acanthodoras spinosissimus	1	1	1	1	1	0	1	1	1	0	0	1	1	1	0	1	1	0	0	0	0	0	0
Acanthogobio guentheri	1	1	1	1	1	0	1	1	1	1	1	1	1	1	1	1	1	1	0	1	1	1	1
Acanthogobius flavimanus	1	1	1	1	1	0	1	1	1	1	1	1	1	1	1	1	1	1	0	0	1	0	0
Acanthogobius hasta	1	1	1	1	1	0	1	1	1	1	0	1	1	1	1	1	1	1	1	0	1	1	1
Acanthogobius lactipes	1	1	0	1	1	0	1	1	1	1	0	1	1	1	1	1	0	0	1	0	0	0	0
Acanthogobius luridus	1	1	0	1	1	0	1	1	1	0	0	0	0	0	0	0	0	0	0	0	0	0	0
Acantholabrus palloni	1	1	0	1	1	0	1	1	1	0	0	0	1	1	1	1	0	0	1	1	1	0	0
Acantholiparis opercularis	0	0	0	0	0	0	0	0	0	0	0	0	0	0	0	0	0	0	0	1	1	0	0
Acantholumpenus mackayi	0	0	0	0	0	0	0	0	0	0	0	0	1	1	1	1	1	1	1	0	0	0	1
Acanthonus armatus	0	0	0	0	0	0	0	0	0	0	0	0	1	1	1	1	0	0	0	0	0	0	0
Acanthopagrus arabicus	0	0	0	0	0	0	0	0	0	0	0	0	1	1	1	1	0	0	0	0	1	0	0
Acanthopagrus australis	0	0	0	0	0	0	0	0	0	0	0	0	1	1	1	1	0	0	1	0	1	0	1
Acanthopagrus berda	0	0	0	0	0	0	0	0	0	0	0	0	1	1	1	1	1	1	1	0	1	0	0
Acanthopagrus bifasciatus	0	0	0	1	1	0	1	0	0	0	0	0	1	1	1	1	1	1	0	1	0	0	0
Acanthopagrus butcheri	0	0	0	0	0	0	0	0	0	0	0	1	0	0	0	0	1	0	0	0	1	0	0
Acanthopagrus catenula	0	0	0	0	0	0	0	0	0	0	0	0	0	0	0	0	1	0	1	0	1	0	0
Acanthopagrus latus	1	1	1	0	0	0	1	1	1	1	1	1	1	1	1	1	1	1	1	0	1	1	0
Acanthopagrus pacificus	0	0	0	1	1	0	0	0	0	0	0	0	1	1	1	1	0	0	0	0	1	0	0
Acanthopagrus palmaris	0	0	0	0	0	0	0	0	0	0	0	0	0	0	0	0	0	0	1	0	0	0	0
Acanthopagrus schlegelii	0	0	1	1	1	0	1	0	1	1	1	1	1	1	1	1	1	1	1	0	1	1	0
Acanthopagrus sheim	0	0	0	0	0	0	0	0	0	0	0	0	1	1	1	1	0	0	0	0	1	0	0
Acanthopagrus sivicolus	1	1	0	0	0	0	0	1	0	0	0	0	0	0	0	0	0	0	0	0	0	0	0
Acanthopagrus taiwanensis	0	0	0	0	0	0	0	0	0	0	0	0	1	1	1	1	0	0	0	0	0	0	0
Acanthopagrus vagus	0	0	0	0	0	0	0	0	0	0	0	0	0	0	0	0	0	0	0	0	1	0	0
Acanthopoma annectens	0	0	0	1	1	0	1	0	0	0	0	0	1	1	1	1	1	1	0	1	1	0	0
Acanthopsetta nadeshnyi	0	0	0	0	0	0	0	0	0	0	0	0	0	0	0	0	1	1	0	1	1	0	0
Acanthostracion polygonius	1	1	0	1	1	0	0	1	1	0	0	0	1	1	1	1	1	0	0	1	1	0	0
Acanthostracion quadricornis	0	0	0	1	1	0	0	0	1	0	0	0	1	1	1	1	1	1	1	1	1	0	0
Acanthurus achilles	0	0	0	0	0	0	0	0	1	0	0	0	0	0	1	0	0	0	1	1	1	0	0
Acanthurus albimento	0	0	0	0	0	0	0	0	0	0	0	0	0	0	0	0	0	0	1	1	1	0	0
Acanthurus auranticavus	0	0	1	0	0	0	0	0	0	1	1	0	0	0	0	0	0	0	1	1	1	0	0
Acanthurus bahianus	0	0	0	0	0	0	0	0	0	0	0	0	0	0	0	0	1	0	0	0	0	0	0
Acanthurus bariene	0	0	1	0	0	0	0	0	0	1	1	0	0	0	0	0	0	0	1	1	1	0	0
Acanthurus blochii	0	0	0	0	0	0	0	0	0	0	0	0	1	1	0	1	0	0	1	1	1	0	0
Acanthurus chirurgus	0	0	0	0	0	0	0	0	0	0	0	0	0	0	0	0	1	1	1	1	1	0	1
Acanthurus coeruleus	0	0	0	0	0	0	0	0	0	0	0	0	0	0	0	0	0	0	0	1	1	0	0
Acanthurus dussumieri	0	0	0	0	0	0	0	0	0	0	0	0	0	0	0	0	0	0	1	1	1	0	0
Acanthurus gahhm	0	0	0	0	0	0	0	0	0	0	0	0	1	1	1	1	1	1	1	0	0	1	0
Acanthurus guttatus	1	1	0	1	1	0	0	1	1	0	0	0	1	1	1	1	0	0	0	1	1	0	0
Acanthurus japonicus	0	0	0	0	0	0	0	0	0	0	0	0	0	0	0	0	0	1	0	1	1	0	0
Acanthurus leucocheilus	0	0	0	0	0	0	0	0	0	0	0	0	0	0	0	0	0	0	0	1	1	0	0
Acanthurus leucopareius	0	0	0	0	0	0	0	0	0	0	0	0	0	0	0	0	0	0	1	1	1	0	0
Acanthurus leucosternon	1	1	1	1	1	0	1	1	1	1	1	0	1	1	0	1	1	1	1	0	0	1	0
Acanthurus lineatus	1	1	1	1	1	0	1	1	1	1	1	1	1	1	0	1	1	1	0	0	1	1	0
Acanthurus maculiceps	0	0	0	0	0	0	0	0	0	0	0	0	0	0	0	0	0	0	1	0	0	0	0
Acanthurus mata	0	0	0	0	0	0	0	0	0	0	0	0	1	1	1	1	1	1	1	1	1	0	0
Acanthurus monroviae	0	0	1	0	0	0	0	0	0	1	1	1	0	0	0	0	0	0	0	1	1	0	0
Acanthurus nigricans	0	0	0	0	0	0	0	0	0	0	0	1	1	1	0	1	0	0	1	1	1	0	0
Acanthurus nigricauda	0	0	0	0	0	0	0	0	0	1	0	0	0	0	1	0	1	1	1	1	1	0	0
Acanthurus nigrofuscus	1	1	1	0	0	0	1	1	1	1	1	1	1	1	1	1	1	1	0	1	1	1	0
Acanthurus nigroris	0	0	0	1	1	0	0	0	0	0	0	0	1	1	1	1	0	0	1	1	1	0	0
Acanthurus nigros	0	0	0	0	0	0	0	0	1	0	0	0	0	0	0	0	0	0	0	0	0	0	0
Acanthurus nubilus	0	0	0	0	0	0	0	0	0	0	0	0	1	1	1	1	0	0	1	1	1	0	0
Acanthurus olivaceus	1	1	1	0	0	0	0	1	0	1	1	0	1	1	1	1	0	0	0	0	0	0	1
Acanthurus polyzona	0	0	0	0	0	0	0	0	0	0	0	0	0	0	0	0	0	0	0	1	1	0	0
Acanthurus pyroferus	0	0	0	0	0	0	0	0	0	0	0	0	1	1	1	1	0	0	1	1	1	0	0
Acanthurus reversus	0	0	0	0	0	0	0	0	0	0	0	0	0	0	0	0	0	0	1	1	1	0	0
Acanthurus sohal	0	0	0	1	1	0	1	0	1	1	0	0	1	1	1	1	1	1	0	0	1	1	0
Acanthurus tennentii	0	0	0	0	0	0	0	0	0	0	0	0	0	0	0	0	0	0	1	1	1	0	1
Acanthurus thompsoni	0	0	0	0	0	0	0	0	0	0	0	0	1	1	1	1	0	0	0	1	1	0	0
Acanthurus tractus	0	0	0	0	0	0	0	0	0	0	0	0	0	0	0	0	0	0	1	1	1	0	0
Acanthurus triostegus	0	0	0	1	1	0	1	0	0	0	0	0	1	1	1	1	0	0	1	1	1	0	0
Acanthurus xanthopterus	1	1	1	1	1	0	1	1	1	1	1	1	1	1	1	1	1	1	1	1	1	1	0
Acantopsis choirorhynchos	1	1	0	1	1	0	1	1	1	1	0	1	1	1	1	1	1	1	0	0	0	1	0
Acantopsis dialuzona	0	0	0	0	0	0	0	0	0	0	0	0	0	0	0	0	1	0	1	1	1	0	0
Acantopsis dinema	0	0	0	0	0	0	0	0	0	0	0	0	0	0	0	0	1	0	0	1	1	0	0
Acantopsis ioa	0	0	0	0	0	0	0	0	0	0	0	0	0	0	0	0	1	0	0	1	1	0	0
Acantopsis rungthipae	0	0	0	0	0	0	0	0	0	0	0	0	0	0	0	0	1	0	0	1	1	0	0
Acantopsis spectabilis	0	0	0	0	0	0	0	0	0	0	0	0	1	1	1	1	0	0	0	0	0	0	0
Acantopsis thiemmedhi	0	0	0	0	0	0	0	0	0	0	0	0	0	0	0	0	1	0	0	1	1	0	0
Acapoeta tanganicae	0	0	0	0	0	0	0	0	0	0	0	0	0	0	0	0	0	0	0	0	0	0	1
Acarichthys heckelii	0	0	0	0	0	0	0	0	0	0	0	0	1	1	1	1	1	0	0	1	1	0	0
Acaronia nassa	0	0	0	0	0	0	0	0	0	0	0	0	1	1	1	1	1	0	0	1	1	0	0
Acaronia vultuosa	0	0	0	0	0	0	0	0	0	0	0	0	1	1	1	1	0	0	0	0	0	0	0
Acentrogobius audax	0	0	0	0	0	0	0	0	0	0	0	0	1	1	1	1	0	0	1	1	1	0	0
Acentrogobius caninus	1	1	1	1	1	0	1	1	1	1	1	1	1	1	1	1	1	1	1	1	1	0	0
Acentrogobius chlorostigmatoides	1	1	1	1	1	0	1	1	1	1	1	1	1	1	1	1	1	0	1	1	1	1	0
Acentrogobius janthinopterus	0	0	0	0	0	0	0	0	0	1	0	1	1	1	1	1	1	1	0	0	1	0	0
Acentrogobius pflaumii	0	0	0	0	0	0	1	0	0	0	0	1	1	1	1	1	1	1	0	1	1	1	0
Acentrogobius viridipunctatus	1	1	1	1	1	0	1	1	1	1	1	0	0	0	0	0	0	0	1	0	0	0	0
Acentronichthys leptos	0	0	0	0	0	0	0	0	0	0	0	0	1	1	1	1	1	0	0	0	0	0	0
Acentronura breviperula	0	0	0	0	0	0	0	0	0	0	0	0	1	1	1	1	0	0	0	1	1	0	0
Acentronura tentaculata	0	0	0	0	0	0	0	0	0	0	0	0	1	1	1	1	1	1	0	0	1	0	0
Acentrophryne dolichonema	0	0	1	1	1	0	1	0	1	1	1	1	1	1	1	1	1	1	0	1	1	1	0
Acestridium discus	0	0	0	0	0	0	0	0	0	0	0	0	1	1	1	1	0	0	0	0	0	0	0
Acestridium gymnogaster	0	0	0	0	0	0	0	0	0	0	0	0	0	0	0	0	0	0	1	1	1	0	0
Acestridium martini	0	0	0	0	0	0	0	0	0	0	0	0	0	0	0	0	0	0	0	1	1	0	0
Acestridium scutatum	0	0	0	0	0	0	0	0	0	0	0	0	0	0	0	0	0	0	0	1	1	0	0
Acestrocephalus sardina	0	0	0	0	0	0	0	0	0	0	0	0	1	1	1	1	1	1	0	0	0	0	0
Acestrorhynchus abbreviatus	0	0	0	0	0	0	0	0	0	0	0	0	1	1	1	1	0	0	0	0	0	0	0
Acestrorhynchus britskii	0	0	0	0	0	0	0	0	0	0	0	0	1	1	1	1	0	0	0	0	0	0	0
Acestrorhynchus falcatus	0	0	0	0	0	0	0	0	0	0	0	0	1	1	1	1	0	0	1	0	0	0	0
Acestrorhynchus falcirostris	0	0	0	0	0	0	0	0	0	0	0	0	1	1	1	1	0	0	1	0	0	0	0
Acestrorhynchus grandoculis	0	0	0	0	0	0	0	0	0	0	0	0	1	1	1	1	0	0	0	0	0	0	0
Acestrorhynchus heterolepis	0	0	0	0	0	0	0	0	0	0	0	0	1	1	1	1	0	0	0	0	0	0	0
Acestrorhynchus lacustris	0	0	0	1	1	0	0	0	0	0	0	0	1	1	1	1	0	0	1	1	1	0	0
Acestrorhynchus microlepis	0	0	0	0	0	0	0	0	0	0	0	0	1	1	1	1	0	0	0	0	0	0	0
Acestrorhynchus minimus	0	0	0	0	0	0	0	0	0	0	0	0	1	1	1	1	0	0	0	0	0	0	0
Acestrorhynchus nasutus	0	0	0	0	0	0	0	0	0	0	0	0	1	1	1	1	0	0	0	0	0	0	0
Acestrorhynchus pantaneiro	0	0	0	0	0	0	0	0	0	0	0	0	1	1	1	1	1	1	0	1	1	0	0
Acheilognathus aff.	0	0	0	0	0	0	0	0	0	0	0	0	0	0	0	0	0	0	0	0	0	0	1
Acheilognathus barbatulus	0	0	1	1	1	0	1	0	0	1	1	0	0	0	0	0	0	0	0	1	1	0	0
Acheilognathus barbatus	0	0	1	1	1	0	1	0	1	1	1	1	1	1	1	1	1	1	0	1	1	1	0
Acheilognathus chankaensis	1	1	1	1	1	0	1	1	1	1	1	1	1	1	1	1	1	1	1	1	1	1	0
Acheilognathus cyanostigma	1	1	1	1	1	0	1	1	1	1	1	1	1	1	1	1	1	1	0	1	1	1	0
Acheilognathus gracilis	0	0	1	0	0	0	0	0	0	1	1	0	0	0	0	0	1	1	0	0	0	1	0
Acheilognathus imberbis	0	0	0	1	1	0	1	0	0	0	0	1	1	1	1	1	1	1	0	0	0	1	0
Acheilognathus intermedia	1	1	1	1	1	0	1	1	1	1	1	1	1	1	0	1	1	1	0	1	1	1	0
Acheilognathus longipinnis	0	0	1	1	1	0	1	0	0	1	1	0	0	0	0	0	0	0	0	0	0	0	1
Acheilognathus macropterus	1	1	1	1	1	0	1	1	1	1	1	1	1	1	1	1	1	1	0	0	0	1	0
Acheilognathus majusculus	1	1	1	1	1	0	0	1	1	1	1	1	1	1	1	1	1	1	0	1	1	1	0
Acheilognathus melanogaster	1	1	1	1	1	0	1	1	1	1	1	1	1	1	1	1	1	1	0	1	1	1	0
Acheilognathus meridianus	1	1	1	1	1	0	1	1	1	1	1	1	0	0	0	0	1	1	0	1	1	1	1
Acheilognathus omeiensis	1	1	1	1	1	0	1	1	1	1	1	1	1	1	1	1	1	1	0	1	1	1	0
Acheilognathus rhombeus	1	1	1	1	1	0	1	1	1	1	1	1	1	1	1	1	1	1	1	1	1	1	0
Acheilognathus signifer	0	0	1	1	1	0	1	0	0	1	1	1	1	1	1	1	1	1	1	1	1	1	0
Acheilognathus somjinensis	1	1	1	0	0	0	1	1	1	1	1	1	1	1	1	1	1	0	0	0	0	1	0
Acheilognathus tabira	1	1	1	1	1	0	1	1	1	1	1	1	1	1	1	1	1	1	0	1	1	1	1
Acheilognathus tonkinensis	1	1	1	1	1	0	1	1	1	1	1	1	1	1	1	1	1	1	0	1	1	1	0
Acheilognathus typus	1	1	1	1	1	0	1	1	1	1	1	1	1	1	1	1	1	1	0	1	1	1	0
Acheilognathus yamatsutae	1	1	1	1	1	0	1	1	1	1	1	1	1	1	1	1	1	1	0	1	1	1	1
Achiroides leucorhynchos	0	0	0	0	0	0	0	0	0	0	0	1	1	0	1	1	0	0	0	0	0	0	0
Achiropsetta tricholepis	0	0	0	0	0	0	0	0	0	0	0	0	0	0	0	0	0	0	1	1	1	0	0
Achirus achirus	0	0	0	0	0	0	0	0	0	0	0	0	1	1	1	1	0	0	0	1	1	0	0
Achirus declivis	0	0	0	0	0	0	0	0	0	0	0	0	0	0	1	0	0	0	0	0	0	0	0
Achirus lineatus	1	1	1	1	1	0	1	1	1	1	1	1	1	1	1	1	1	1	0	0	1	1	0
Achoerodus viridis	1	1	0	1	1	0	1	1	1	0	0	0	1	1	1	1	0	0	1	1	1	0	0
Achondrostoma arcasii	0	0	0	0	0	0	0	0	0	0	0	0	1	1	0	1	0	0	0	1	1	0	1
Achondrostoma occidentale	0	0	0	0	0	0	1	0	0	0	0	0	1	1	1	1	0	0	0	1	1	0	1
Achondrostoma oligolepis	0	0	0	1	1	0	1	0	0	0	0	0	1	1	1	1	0	0	0	0	0	0	0
Achondrostoma salmantinum	0	0	0	0	0	0	0	0	0	0	0	0	0	0	0	0	0	0	1	0	0	0	1
Acinocheirodon melanogramma	0	0	0	0	0	0	0	0	0	0	0	0	0	0	0	0	0	0	1	1	1	0	0
Acipenser baerii	0	0	1	0	0	0	1	0	0	1	1	1	1	1	0	1	1	1	1	1	1	0	0
Acipenser brevirostrum	1	1	1	0	0	0	1	1	1	1	1	1	1	1	1	1	1	1	1	1	1	0	0
Acipenser dabryanus	1	1	1	1	1	0	1	1	1	1	1	1	1	1	1	1	1	1	0	0	0	0	0
Acipenser fulvescens	1	1	1	0	0	0	1	1	1	1	1	1	1	1	1	1	1	1	1	1	1	0	0
Acipenser gueldenstaedtii	1	1	1	1	1	0	1	1	1	1	1	1	1	1	0	1	1	1	1	1	1	0	0
Acipenser medirostris	0	0	0	1	1	0	1	0	1	1	0	0	0	1	1	1	0	0	0	0	0	0	0
Acipenser medirostris/transmontanus	0	0	0	0	0	0	0	0	0	0	0	0	0	0	0	0	0	1	0	0	0	0	0
Acipenser mikadoi	1	1	0	0	0	0	1	1	1	0	0	1	1	1	0	1	1	1	0	1	1	0	0
Acipenser naccarii	1	1	0	0	0	0	0	1	1	0	0	0	0	0	0	0	0	0	0	0	0	0	0
Acipenser nudiventris	1	1	1	0	0	0	1	1	1	1	1	1	1	1	1	1	1	1	0	0	0	0	0
Acipenser oxyrinchus	1	1	1	1	1	0	1	1	1	1	1	1	1	1	1	1	1	1	0	1	1	0	0
Acipenser persicus	0	0	0	0	0	0	0	0	0	0	0	0	1	1	1	1	0	1	0	0	0	0	0
Acipenser ruthenus	1	1	1	0	0	0	0	1	1	1	1	1	1	1	0	1	1	1	1	0	0	0	1
Acipenser schrenckii	1	1	1	1	1	0	1	1	1	1	1	1	1	1	1	1	1	1	0	0	0	0	1
Acipenser sinensis	1	1	1	0	0	0	0	1	1	1	1	0	1	1	1	1	0	0	0	0	0	0	0
Acipenser stellatus	0	0	1	0	0	0	0	0	0	1	1	1	1	1	1	1	1	1	1	1	1	0	0
Acipenser sturio	1	1	0	1	1	0	1	1	1	1	0	1	1	1	1	1	1	1	0	1	1	0	0
Acipenser transmontanus	0	0	0	0	0	0	0	0	0	0	0	1	0	0	0	0	1	1	0	1	1	0	0
Acnodon normani	0	0	0	0	0	0	0	0	0	0	0	0	1	1	1	1	0	1	0	0	0	0	0
Acnodon oligacanthus	0	0	0	0	0	0	0	0	0	0	0	0	1	1	1	1	0	0	0	0	0	0	0
Acnodon senai	0	0	0	0	0	0	0	0	0	0	0	0	0	0	0	0	0	1	0	0	0	0	0
Acreichthys hajam	1	1	0	0	0	0	0	1	0	0	0	0	0	0	0	0	0	0	0	0	0	0	0
Acreichthys tomentosus	0	0	1	1	1	0	1	0	1	1	1	1	1	1	1	1	1	1	0	1	1	1	0
Acrobrycon ipanquianus	0	0	0	0	0	0	0	0	0	0	0	0	1	0	1	1	1	0	0	0	0	0	0
Acrocheilus alutaceus	1	1	1	1	1	0	1	1	1	1	1	1	1	1	1	1	1	1	0	1	1	1	0
Acrochordonichthys rugosus	0	0	0	0	0	0	0	0	0	0	0	0	0	0	0	0	0	0	0	1	1	0	0
Acropoma argentistigma	0	0	0	0	0	0	0	0	0	0	0	0	0	0	0	0	0	1	0	1	1	0	0
Acropoma hanedai	0	0	0	0	0	0	0	0	0	0	0	0	1	1	1	1	0	0	1	0	1	0	0
Acropoma japonicum	0	0	0	0	0	0	0	0	0	0	0	0	1	1	1	1	0	0	1	1	1	0	0
Acrossocheilus barbodon	1	1	0	1	0	0	1	1	1	0	0	1	0	0	0	0	0	0	0	1	1	1	0
Acrossocheilus beijiangensis	0	0	1	1	1	0	1	0	0	1	1	1	1	1	1	1	1	1	1	1	1	1	0
Acrossocheilus cinctus	0	0	0	0	0	0	0	0	0	0	0	0	1	1	1	1	0	1	1	0	0	0	1
Acrossocheilus fasciatus	1	1	1	1	1	0	1	1	1	1	1	1	1	1	1	1	1	1	0	1	1	1	1
Acrossocheilus hemispinus	1	1	0	0	0	0	1	1	1	1	0	0	0	0	0	0	1	1	1	1	1	1	0
Acrossocheilus iridescens	1	1	0	1	1	0	1	1	1	0	0	0	0	0	0	0	1	1	1	0	0	1	1
Acrossocheilus jishouensis	1	1	0	0	0	0	1	1	1	1	0	1	1	1	1	1	1	1	0	0	0	1	0
Acrossocheilus kreyenbergii	1	1	1	0	0	0	1	1	1	1	1	1	1	1	1	1	1	1	0	1	1	1	0
Acrossocheilus longipinnis	0	0	1	0	1	0	0	0	0	1	1	1	1	1	1	1	1	1	1	1	1	0	0
Acrossocheilus monticola	1	1	1	1	1	0	1	1	1	1	1	0	1	1	1	1	1	1	0	1	1	1	0
Acrossocheilus paradoxus	1	1	1	1	1	0	1	1	1	1	1	1	1	1	1	1	1	1	1	1	1	1	1
Acrossocheilus parallens	1	1	1	1	1	0	1	1	1	1	1	1	1	1	1	1	1	1	1	1	1	1	0
Acrossocheilus spinifer	1	1	1	0	0	0	1	1	1	1	1	1	1	1	1	1	1	1	1	1	1	1	0
Acrossocheilus stenotaeniatus	1	1	1	0	0	0	0	1	1	1	1	1	1	1	1	1	1	1	0	1	1	1	0
Acrossocheilus wenchowensis	1	1	0	0	0	0	1	1	1	1	0	1	1	1	1	1	1	1	0	1	1	1	0
Acrossocheilus wuyiensis	0	0	1	0	0	0	1	0	0	1	1	1	1	1	1	1	1	1	0	1	1	1	0
Acrossocheilus yunnanensis	1	1	1	1	1	0	1	1	1	1	1	1	1	1	1	1	1	1	1	1	1	0	0
Acyrtops beryllinus	0	0	0	0	0	0	0	0	0	0	0	0	1	1	1	1	0	0	0	1	1	0	0
Acyrtus artius	0	0	0	0	0	0	0	0	0	0	0	0	0	0	0	0	0	0	1	0	0	0	0
Acyrtus rubiginosus	0	0	0	0	0	0	0	0	0	0	0	0	0	0	0	0	0	0	1	0	0	0	0
Adelosebastes latens	0	0	0	0	0	0	0	0	0	0	0	0	1	1	1	1	0	0	0	0	0	0	0
Adelotremus deloachi	0	0	0	0	0	0	0	0	0	0	0	0	0	0	0	0	0	0	1	1	1	0	0
Adinia xenica	0	0	0	0	0	0	0	0	0	0	0	0	0	0	0	0	1	0	1	1	1	0	0
Adontosternarchus balaenops	0	0	0	0	0	0	0	0	0	0	0	0	1	1	1	1	0	0	0	1	1	0	1
Adontosternarchus clarkae	0	0	0	0	0	0	0	0	0	0	0	0	0	0	0	0	1	0	1	1	1	0	0
Adontosternarchus devenanzii	0	0	0	0	0	0	0	0	0	0	0	0	1	1	1	1	1	0	1	1	1	0	1
Adontosternarchus nebulosus	0	0	0	0	0	0	0	0	0	0	0	0	1	1	1	1	0	0	1	1	1	0	1
Adontosternarchus sachsi	0	0	0	0	0	0	0	0	0	0	0	0	1	1	1	1	1	0	1	1	1	0	0
Adrianichthys oophorus	0	0	0	1	1	0	1	0	0	0	0	0	0	0	0	0	0	0	0	0	0	0	0
Aeoliscus punctulatus	0	0	0	0	0	0	0	0	0	0	0	0	0	0	0	0	0	0	1	1	1	0	0
Aeoliscus strigatus	1	1	1	1	1	0	1	1	1	1	1	1	1	1	1	1	1	1	0	1	1	1	0
Aequidens chimantanus	0	0	0	0	0	0	0	0	0	0	0	0	1	1	1	1	0	0	0	0	0	0	0
Aequidens diadema	0	0	0	0	0	0	0	0	0	0	0	0	1	1	1	1	1	0	0	1	1	0	0
Aequidens metae	1	1	1	1	1	0	1	1	1	1	1	1	1	1	1	1	1	1	0	1	1	1	0
Aequidens michaeli	0	0	0	0	0	0	0	0	0	0	0	0	1	1	1	1	1	0	0	0	0	0	0
Aequidens pallidus	1	0	0	0	0	0	0	0	0	0	0	0	0	0	0	0	0	0	0	0	0	0	0
Aequidens patricki	0	0	0	0	0	0	0	0	0	0	0	0	1	1	0	1	0	0	0	0	0	0	0
Aequidens potaroensis	0	0	0	0	0	0	0	0	0	0	0	0	1	1	1	1	0	0	0	0	0	0	0
Aequidens tetramerus	0	0	0	0	0	0	0	0	0	0	0	0	1	1	1	1	1	0	0	1	1	0	0
Aequidens tubicen	0	0	0	0	0	0	0	0	0	0	0	0	1	1	0	1	0	0	0	0	0	0	1
Aesopia cornuta	0	1	1	1	1	0	1	1	1	1	1	1	1	1	1	1	1	1	1	1	1	1	0
Aetapcus maculatus	0	0	0	0	0	0	0	0	0	0	0	0	1	1	1	1	0	0	0	0	0	0	0
Aethaloperca rogaa	1	1	1	1	1	0	1	1	1	1	1	1	1	1	1	1	1	1	1	1	1	1	0
Aethotaxis mitopteryx	0	0	0	0	0	0	0	0	0	0	0	1	1	1	1	1	1	0	1	0	0	0	0
Afronandus sheljuzhkoi	0	0	1	0	0	0	0	0	0	1	1	1	1	1	1	1	0	0	0	0	0	0	0
Afurcagobius tamarensis	1	1	1	1	1	0	1	1	1	1	1	0	0	0	0	0	1	1	1	0	0	0	0
Agamyxis albomaculatus	1	1	1	1	1	0	1	1	1	1	1	1	1	1	1	1	0	0	0	0	0	0	0
Agamyxis pectinifrons	1	1	1	1	1	0	1	1	1	1	1	1	1	1	1	1	0	0	0	1	1	0	0
Ageneiosus inermis	0	0	0	0	0	0	0	0	0	0	0	0	1	1	1	1	0	1	0	1	1	0	0
Ageneiosus militaris	0	0	0	0	0	0	0	0	0	0	0	0	1	1	1	1	0	0	1	1	1	0	0
Ageneiosus pardalis	1	1	1	1	1	0	1	1	1	1	1	1	1	1	1	1	1	1	0	1	1	1	0
Ageneiosus polystictus	0	0	0	0	0	0	0	0	0	0	0	0	1	1	0	1	1	0	0	0	0	0	0
Ageneiosus ucayalensis	1	1	1	1	1	0	1	1	1	1	1	1	1	1	1	1	0	1	0	0	0	0	1
Ageneiosus uranophthalmus	0	0	0	0	0	0	0	0	0	0	0	0	1	1	0	1	0	0	0	0	0	0	0
Ageneiosus vittatus	0	0	0	0	0	0	0	0	0	0	0	0	1	1	1	1	0	0	0	1	1	0	0
Agoniates anchovia	0	0	0	0	0	0	0	0	0	0	0	0	1	1	1	1	0	0	0	0	0	0	0
Agoniates halecinus	0	0	0	0	0	0	0	0	0	0	0	0	1	1	1	1	0	0	0	0	0	0	0
Agonopsis sterletus	0	0	0	0	0	0	0	0	0	0	0	0	0	0	0	0	0	0	0	1	1	0	0
Agonopsis vulsa	1	1	0	1	1	0	0	1	1	0	0	0	1	1	1	1	0	0	0	1	1	0	0
Agonostomus catalai	1	1	1	1	1	0	1	1	1	1	1	1	1	1	1	1	1	1	1	0	0	0	1
Agonostomus monticola	1	1	1	1	1	0	1	1	1	1	1	1	1	1	1	1	1	1	0	1	1	1	0
Agonostomus telfairii	0	0	0	0	0	0	0	0	0	0	0	0	1	1	0	1	0	0	0	0	0	0	0
Agonus cataphractus	1	1	1	1	1	0	1	1	1	1	1	0	1	1	1	1	1	1	1	1	1	1	0
Agosia chrysogaster	1	1	1	1	1	0	1	1	1	1	1	1	1	1	1	1	1	0	0	1	1	0	0
Agrostichthys parkeri	0	0	0	0	0	0	0	0	0	0	0	0	0	0	0	0	0	0	0	0	1	0	0
Aguarunichthys inpai	0	0	0	0	0	0	0	0	0	0	0	0	1	1	1	1	0	0	0	0	0	0	0
Aguarunichthys torosus	0	0	0	0	0	0	0	0	0	0	0	0	0	0	0	0	0	0	0	1	1	0	0
Ahlia egmontis	0	0	0	0	0	0	0	0	0	0	0	0	1	1	1	1	0	0	0	1	1	0	0
Ahliesaurus berryi	0	0	0	0	0	0	0	0	0	0	0	0	0	0	0	0	1	1	1	1	1	0	0
Aidablennius sphynx	0	0	0	0	0	0	0	0	0	0	0	0	1	1	1	1	0	0	1	0	1	0	0
Ailia coila	1	1	1	1	1	0	1	1	1	1	1	1	1	1	1	1	1	1	0	1	1	1	1
Aioliops novaeguineae	0	0	0	0	0	0	0	0	0	0	0	0	1	1	1	1	0	0	0	1	1	0	0
Akarotaxis nudiceps	0	0	0	0	0	0	0	0	0	0	0	1	1	1	1	1	0	0	1	0	0	0	0
Akawaio penak	0	0	0	0	0	0	0	0	0	0	0	0	0	0	0	0	0	0	1	1	1	0	0
Akihito futuna	0	0	0	0	0	0	0	0	0	0	0	0	1	1	1	1	0	0	1	1	1	0	0
Akihito vanuatu	0	0	0	0	0	0	0	0	0	0	0	0	1	1	1	1	0	0	1	1	1	0	1
Akysis brachybarbatus	0	0	0	0	0	0	0	0	0	0	0	0	1	1	1	1	0	0	0	0	0	0	0
Akysis longifilis	0	0	0	0	0	0	0	0	0	0	0	0	0	0	0	0	0	0	1	0	0	0	0
Akysis manipurensis	0	0	0	0	0	0	0	0	0	0	0	0	0	0	0	0	0	0	0	1	1	0	0
Akysis prashadi	0	0	0	0	0	0	0	0	0	0	0	0	1	1	1	1	1	0	1	1	1	0	1
Alabes dorsalis	0	0	0	0	0	0	0	0	0	0	0	0	0	0	0	0	0	0	1	1	1	0	0
Alabes hoesei	0	0	0	0	0	0	0	0	0	0	0	0	1	1	1	1	0	0	1	1	1	0	0
Alabes scotti	0	0	0	0	0	0	0	0	0	0	0	0	1	1	1	1	0	0	1	0	0	0	0
Albatrossia pectoralis	1	1	0	1	1	0	1	1	1	0	0	0	0	0	0	0	0	0	1	1	1	0	0
Albula esuncula	0	0	0	0	0	0	0	0	0	0	0	0	0	0	0	0	0	0	1	1	1	0	0
Albula glossodonta	1	1	0	1	1	0	1	1	1	0	0	1	1	1	1	1	1	1	0	0	0	1	0
Albula goreensis	0	0	0	0	0	0	0	0	0	0	0	0	0	0	0	0	0	0	0	1	1	0	0
Albula koreana	0	0	1	0	0	0	0	0	0	1	1	0	1	1	1	1	0	0	0	0	0	0	1
Albula vulpes	0	0	0	0	0	0	0	0	0	0	0	0	1	1	1	1	0	0	0	1	1	0	0
Albulichthys albuloides	1	1	1	1	1	0	1	1	1	1	1	1	1	1	1	1	1	1	0	1	1	1	0
Alburnoides bipunctatus	0	0	0	0	0	0	0	0	0	0	0	1	1	1	1	1	1	1	0	1	1	0	0
Alburnoides coskuncelebii	0	0	0	0	0	0	0	0	0	0	0	1	1	1	0	1	0	0	0	0	0	0	0
Alburnoides economoui	0	0	0	0	0	0	0	0	0	0	0	0	0	0	0	0	0	0	0	1	1	0	0
Alburnoides eichwaldii	0	0	0	0	0	0	0	0	0	0	0	0	0	0	0	0	0	0	0	0	0	0	1
Alburnoides fangfangae	0	0	0	0	0	0	0	0	0	0	0	0	0	0	0	0	0	0	0	1	1	0	0
Alburnoides fasciatus	0	0	0	0	0	0	0	0	0	0	0	1	1	1	1	1	0	0	0	1	1	0	0
Alburnoides freyhofi	0	0	0	0	0	0	0	0	0	0	0	1	1	1	1	1	0	0	0	0	0	0	0
Alburnoides kosswigi	0	0	0	0	0	0	0	0	0	0	0	1	1	1	1	1	0	0	0	0	0	0	1
Alburnoides kubanicus	0	0	0	0	0	0	0	0	0	0	0	0	0	0	0	0	0	0	0	1	1	0	0
Alburnoides kurui	0	0	0	0	0	0	0	0	0	0	0	1	1	1	1	1	0	0	0	0	0	0	0
Alburnoides manyasensis	0	0	0	0	0	0	0	0	0	0	0	1	1	1	1	1	0	0	0	0	0	0	0
Alburnoides ohridanus	0	0	0	0	0	0	0	0	0	0	0	0	0	0	0	0	0	0	0	1	1	0	0
Alburnoides samiii	0	0	0	0	0	0	0	0	0	0	0	0	0	0	0	0	0	0	0	1	1	0	0
Alburnoides strymonicus	0	0	0	0	0	0	0	0	0	0	0	0	0	0	0	0	0	0	0	1	1	0	1
Alburnoides thessalicus	0	0	0	0	0	0	0	0	0	0	0	0	0	0	0	0	0	0	0	1	1	0	1
Alburnus adanensis	0	0	0	0	0	0	0	0	0	0	0	0	0	0	0	0	0	0	0	1	1	0	0
Alburnus albidus	0	0	0	0	0	0	0	0	0	0	0	0	0	0	0	0	0	0	0	1	1	0	0
Alburnus alburnus	1	1	1	0	0	0	1	1	1	1	1	1	1	1	1	1	1	1	0	1	1	1	0
Alburnus arborella	0	0	0	1	1	0	0	0	0	0	0	0	1	1	1	1	1	1	0	0	0	0	1
Alburnus baliki	0	0	0	0	0	0	0	0	0	0	0	0	0	0	0	0	0	0	0	1	1	0	0
Alburnus battalgilae	0	0	0	0	0	0	0	0	0	0	0	0	0	0	0	0	0	0	0	1	1	0	0
Alburnus belvica	0	0	0	0	0	0	0	0	0	0	0	0	0	0	0	0	1	1	0	1	1	0	1
Alburnus caeruleus	0	0	0	0	0	0	0	0	0	0	0	0	0	0	0	0	0	0	0	0	0	0	1
Alburnus carianorum	0	0	0	0	0	0	0	0	0	0	0	0	0	0	0	0	0	0	0	1	1	0	0
Alburnus chalcoides	1	1	1	0	0	0	1	1	1	1	1	1	1	1	0	1	1	1	0	1	1	1	1
Alburnus demiri	0	0	0	0	0	0	0	0	0	0	0	0	0	0	0	0	0	0	0	1	1	0	0
Alburnus doriae	0	0	0	0	0	0	0	0	0	0	0	0	0	0	0	0	0	0	0	1	1	0	0
Alburnus escherichii	0	0	0	0	0	0	0	0	0	0	0	0	0	0	0	0	1	1	0	0	0	0	0
Alburnus filippii	0	0	0	0	0	0	0	0	0	0	0	0	0	0	0	0	1	1	0	0	0	0	0
Alburnus istanbulensis	1	1	0	0	0	0	0	1	1	0	0	1	0	0	0	0	0	0	0	0	0	1	1
Alburnus kotschyi	0	0	0	0	0	0	0	0	0	0	0	0	0	0	0	0	1	1	0	0	0	0	0
Alburnus leobergi	0	0	0	0	0	0	0	0	0	0	0	0	0	0	0	0	0	0	0	1	1	0	0
Alburnus macedonicus	0	0	0	0	0	0	0	0	0	0	0	0	0	0	0	0	0	0	0	1	1	0	0
Alburnus mandrensis	0	0	0	0	0	0	0	0	0	0	0	0	0	0	0	0	0	1	0	1	1	0	0
Alburnus mento	0	0	0	0	0	0	0	0	0	0	0	0	1	1	1	1	0	0	0	0	0	0	0
Alburnus mossulensis	1	1	1	1	1	0	1	1	1	1	1	1	1	1	1	1	1	1	0	0	0	1	0
Alburnus nasreddini	0	0	0	0	0	0	0	0	0	0	0	0	0	0	0	0	0	0	0	1	1	0	0
Alburnus neretvae	0	0	0	0	0	0	0	0	0	0	0	0	0	0	0	0	0	0	0	1	1	0	0
Alburnus orontis	0	0	0	0	0	0	0	0	0	0	0	0	0	0	0	0	0	0	0	1	1	0	0
Alburnus qalilus	0	0	0	0	0	0	0	0	0	0	0	0	0	0	0	0	0	0	1	0	0	0	0
Alburnus schischkovi	0	0	0	0	0	0	0	0	0	0	0	0	0	0	0	0	1	0	0	1	1	0	0
Alburnus scoranza	0	0	0	0	0	0	0	0	0	0	0	0	0	0	0	0	0	0	0	1	1	0	1
Alburnus sellal	0	0	0	0	0	0	0	0	0	0	0	0	0	0	0	0	0	0	1	0	0	0	1
Alburnus tarichi	1	1	1	1	1	0	1	1	1	1	1	0	1	1	1	1	1	1	0	1	1	1	0
Alburnus thessalicus	0	0	0	0	0	0	0	0	0	0	0	0	0	0	0	0	0	0	0	1	1	0	0
Alburnus timarensis	0	0	0	0	0	0	0	0	0	0	0	0	0	0	0	0	0	0	0	1	1	0	0
Alburnus vistonicus	0	0	0	0	0	0	0	0	0	0	0	0	0	0	0	0	0	0	0	0	0	0	1
Alburnus volviticus	0	0	0	0	0	0	0	0	0	0	0	0	0	0	0	0	0	0	0	1	1	0	0
Alcichthys alcicornis	0	0	1	0	0	0	0	0	0	0	1	0	0	0	0	0	0	0	1	0	0	0	0
Alcichthys elongatus	0	0	1	0	0	0	0	0	0	0	1	0	1	1	1	1	1	1	1	0	0	0	0
Aldrichetta forsteri	1	1	1	1	1	0	1	1	1	1	1	1	1	1	1	1	1	1	0	1	1	1	0
Aldrovandia affinis	1	1	0	0	0	0	0	1	1	1	0	1	1	1	1	1	1	1	0	1	1	1	0
Aldrovandia gracilis	0	0	1	0	0	0	0	0	0	0	1	0	0	0	0	0	0	0	0	0	0	0	0
Aldrovandia oleosa	1	1	1	1	1	0	1	1	1	1	1	1	1	1	1	1	1	1	0	1	1	1	1
Aldrovandia phalacra	1	1	0	0	0	0	0	1	1	0	0	0	1	1	1	1	0	0	0	1	1	0	0
Alectis alexandrina	0	0	0	0	0	0	0	0	0	0	0	0	0	0	0	0	0	0	0	0	0	0	1
Alectis ciliaris	1	1	1	0	0	0	1	1	1	1	1	1	1	1	1	1	1	0	1	1	1	1	0
Alectrias alectrolophus	0	0	0	0	0	0	0	0	0	0	0	0	1	1	0	1	0	1	0	0	0	0	0
Alectrias benjamini	0	0	0	0	0	0	0	0	0	0	0	0	0	0	0	0	1	1	0	0	0	0	0
Alectrias cirratus	0	0	0	0	0	0	0	0	0	0	0	0	0	0	0	0	0	0	1	0	0	0	0
Alectrias gallinus	0	0	0	0	0	0	0	0	0	0	0	0	1	1	1	1	1	1	0	0	0	0	0
Alepes djedaba	1	1	1	0	0	0	1	1	1	1	1	1	1	1	1	1	1	1	0	1	1	1	0
Alepes kleinii	1	1	1	0	0	0	1	1	1	1	1	1	0	1	1	1	1	1	0	0	0	1	0
Alepes melanoptera	0	0	1	0	0	0	0	0	0	1	1	0	0	0	0	0	0	0	0	1	1	0	0
Alepes vari	0	0	0	1	1	0	1	0	0	0	0	0	1	0	0	0	0	0	0	1	1	0	0
Alepidomus evermanni	0	0	0	0	0	0	0	0	0	0	0	0	0	0	0	0	0	0	1	1	1	0	0
Alepisaurus brevirostris	0	0	0	0	0	0	0	0	0	0	0	0	0	0	0	0	1	1	1	1	1	0	0
Alepisaurus ferox	1	1	1	1	1	0	1	1	1	1	1	1	0	0	0	0	1	1	1	1	1	1	0
Alepocephalus agassizii	0	0	1	1	1	0	1	0	0	1	1	0	0	0	0	0	1	1	1	0	0	1	0
Alepocephalus antipodianus	0	0	0	0	0	0	0	0	0	0	0	0	0	0	0	0	0	0	1	1	1	0	0
Alepocephalus australis	1	1	0	0	0	0	0	1	1	0	0	0	1	1	0	1	1	1	1	0	0	1	0
Alepocephalus bairdii	1	1	0	0	0	0	1	1	1	1	0	1	1	1	1	1	1	1	1	1	1	1	1
Alepocephalus bicolor	1	1	1	1	1	0	1	1	1	1	1	1	1	1	1	1	1	1	0	1	1	1	0
Alepocephalus longiceps	1	1	1	1	1	0	1	1	1	1	1	1	1	1	1	1	1	1	1	1	1	1	0
Alepocephalus productus	1	1	1	0	0	0	1	1	1	1	1	1	1	1	1	1	1	1	1	1	1	1	0
Alepocephalus rostratus	0	0	0	0	0	0	0	0	0	0	0	0	0	0	0	0	0	0	1	0	0	0	0
Alepocephalus tenebrosus	1	1	0	0	0	0	1	1	1	1	0	0	1	1	1	1	1	1	0	1	1	1	0
Alepocephalus triangularis	0	0	0	0	0	0	0	0	0	0	0	0	0	0	0	0	0	0	1	0	0	0	0
Alepocephalus umbriceps	1	1	0	0	0	0	1	1	1	0	0	1	1	1	1	1	1	1	0	0	0	1	1
Alertichthys blacki	0	0	0	0	0	0	0	0	0	0	0	0	0	0	0	0	0	0	0	1	1	0	0
Alestes baremoze	0	0	0	0	0	0	0	0	0	0	0	0	1	1	1	1	0	0	0	0	1	0	1
Alestes bimaculatus	0	0	0	0	0	0	0	0	0	0	0	0	0	0	0	0	0	0	1	0	1	0	0
Alestes dentex	0	0	0	0	0	0	0	0	0	0	0	0	0	0	0	0	0	0	0	0	1	0	0
Alestes inferus	0	0	0	0	0	0	0	0	0	0	0	0	0	0	0	0	0	0	0	0	1	0	1
Alestes liebrechtsii	0	0	0	0	0	0	0	0	0	0	0	0	0	0	0	0	0	0	0	0	1	0	0
Alestes macrophthalmus	0	0	0	0	0	0	0	0	0	0	0	0	1	1	1	1	0	0	0	0	1	0	0
Alestes schoutedeni	0	0	0	0	0	0	0	0	0	0	0	0	1	1	1	1	0	0	0	0	0	0	0
Alestopetersius bifasciatus	0	0	0	0	0	0	0	0	0	0	0	0	0	0	0	0	0	0	1	1	1	0	0
Alestopetersius caudalis	0	0	0	0	0	0	0	0	0	0	0	0	1	1	0	1	0	0	0	1	1	0	0
Alestopetersius compressus	0	0	0	0	0	0	0	0	0	0	0	0	0	0	0	0	0	0	0	0	0	0	1
Alestopetersius conspectus	0	0	0	0	0	0	0	0	0	0	0	0	0	0	0	0	0	0	0	1	1	0	0
Alestopetersius hilgendorfi	0	0	0	0	0	0	0	0	0	0	0	0	1	1	1	1	0	0	0	1	1	0	0
Alestopetersius nigropterus	0	0	0	0	0	0	0	0	0	0	0	0	0	0	0	0	0	0	0	1	1	0	0
Alestopetersius tumbensis	0	0	0	0	0	0	0	0	0	0	0	0	0	0	0	0	0	0	0	1	1	0	0
Alfaro cultratus	0	0	1	0	0	0	0	0	0	1	1	0	1	1	1	1	0	0	0	1	1	0	0
Alfaro huberi	0	0	0	0	0	0	0	0	0	0	0	0	0	0	0	0	0	0	1	1	1	0	0
Algansea amecae	0	0	0	0	0	0	0	0	0	0	0	0	0	0	0	0	0	0	0	1	1	0	0
Algansea aphanea	0	0	0	0	0	0	0	0	0	0	0	0	0	0	0	0	0	0	0	0	0	0	1
Algansea avia	0	0	0	0	0	0	0	0	0	0	0	0	0	0	0	0	0	0	0	1	1	0	0
Algansea lacustris	1	1	1	1	1	0	1	1	1	1	1	1	0	0	0	0	1	1	0	1	1	1	0
Algansea monticola	0	0	0	0	0	0	0	0	0	0	0	0	0	0	0	0	1	0	0	1	1	0	0
Algansea tincella	0	0	0	0	0	0	0	0	0	0	0	0	1	1	1	1	0	0	0	1	1	0	0
Alionematichthys piger	0	0	0	0	0	0	0	0	0	0	0	0	0	0	0	0	0	0	0	1	1	0	0
Allenbatrachus grunniens	0	0	0	0	0	0	0	0	0	0	0	0	1	1	1	1	0	0	0	0	0	0	0
Alloblennius pictus	0	0	0	0	0	0	0	0	0	0	0	0	0	0	0	0	0	0	0	1	1	0	0
Allocareproctus jordani	0	0	0	0	0	0	0	0	0	0	0	0	0	0	0	0	0	0	1	0	0	0	0
Alloclinus holderi	0	0	0	0	0	0	0	0	0	0	0	0	0	0	0	0	0	0	0	1	1	0	0
Allocyttus folletti	0	0	0	0	0	0	0	0	0	0	0	0	0	0	0	0	0	1	1	1	1	0	0
Allocyttus niger	1	1	1	0	0	0	1	1	1	1	1	1	1	1	1	1	1	1	1	1	1	1	0
Allocyttus verrucosus	0	0	1	0	0	0	0	0	0	1	1	0	0	0	0	0	0	0	1	0	0	0	0
Allodontichthys hubbsi	0	0	0	0	0	0	0	0	0	0	0	0	0	0	0	0	0	0	0	1	1	0	0
Allodontichthys polylepis	0	0	0	0	0	0	0	0	0	0	0	0	0	0	0	0	0	0	0	1	1	0	0
Allodontichthys tamazulae	0	0	0	0	0	0	0	0	0	0	0	0	0	0	0	0	0	0	0	1	1	0	1
Allodontichthys zonistius	0	0	0	0	0	0	0	0	0	0	0	0	0	0	0	0	1	0	0	1	1	0	0
Allomycterus pilatus	1	1	0	1	1	0	0	1	1	0	0	0	1	1	1	1	0	0	0	1	1	0	0
Alloophorus robustus	0	0	0	0	0	0	0	0	0	0	0	0	0	0	0	0	0	0	0	1	1	0	0
allotetraploid Carassius	0	0	0	0	0	0	0	0	0	0	0	0	0	0	0	0	1	1	0	0	0	0	0
Allothunnus fallai	0	0	0	0	0	0	0	0	0	0	0	0	1	1	1	1	0	0	1	1	1	0	0
Allotoca catarinae	0	0	0	0	0	0	0	0	0	0	0	0	0	0	0	0	0	0	0	1	1	0	0
Allotoca diazi	0	0	0	0	0	0	0	0	0	0	0	0	0	0	0	0	0	0	0	1	1	0	0
Allotoca dugesii	0	0	0	0	0	0	0	0	0	0	0	0	0	0	0	0	0	0	0	1	1	0	0
Allotoca goslinei	0	0	0	0	0	0	0	0	0	0	0	0	0	0	0	0	1	0	1	1	1	0	0
Allotoca maculata	0	0	0	0	0	0	0	0	0	0	0	0	0	0	0	0	1	0	0	1	1	0	1
Allotoca regalis	0	0	0	0	0	0	0	0	0	0	0	0	0	0	0	0	1	0	0	1	1	0	0
Alosa aestivalis	1	1	1	0	0	0	0	1	1	1	1	1	1	1	1	1	1	1	0	0	0	1	0
Alosa alabamae	1	1	0	0	0	0	0	1	1	0	0	0	0	0	0	0	1	0	0	0	0	0	0
Alosa algeriensis	0	0	0	0	0	0	0	0	0	0	0	1	0	0	0	0	0	0	1	0	0	0	0
Alosa caspia	0	0	0	0	0	0	0	0	0	0	0	0	0	0	0	0	0	0	0	0	0	0	1
Alosa chrysochloris	0	0	0	0	0	0	1	0	0	0	0	1	1	1	1	1	0	0	0	0	0	0	0
Alosa fallax	1	1	1	1	0	0	1	1	1	1	1	1	1	1	1	1	1	1	1	1	1	1	0
Alosa immaculata	0	0	0	0	0	0	0	0	0	0	0	0	0	0	0	0	0	0	1	0	0	0	1
Alosa mediocris	1	1	1	0	0	0	1	1	1	1	1	1	1	1	1	1	1	0	0	1	1	1	0
Alosa pseudoharengus	1	1	1	0	1	0	0	1	1	1	1	0	1	1	1	1	1	0	0	1	1	1	0
Alosa sapidissima	0	0	1	0	0	0	1	0	0	1	1	1	1	1	1	1	1	1	1	1	1	1	1
Alphestes afer	0	0	0	0	1	0	0	0	0	0	0	0	1	1	1	1	0	0	0	0	1	0	0
Alphestes immaculatus	0	0	0	1	1	0	1	0	0	0	0	0	1	1	1	1	0	0	0	0	1	1	0
Alphestes multiguttatus	0	0	0	0	1	0	0	0	0	0	0	0	1	1	1	1	0	0	0	0	1	1	0
Alticorpus geoffreyi	0	0	0	0	0	0	1	0	0	0	0	1	0	0	0	0	0	1	0	0	0	0	0
Alticus anjouanae	0	0	0	0	0	0	0	0	0	0	0	0	1	1	1	1	1	0	1	1	1	0	0
Alticus arnoldorum	0	0	0	0	0	0	0	0	0	0	0	0	1	1	1	1	0	0	1	1	1	0	0
Alticus kirkii	0	0	0	0	0	0	0	0	0	0	0	0	0	0	0	0	0	0	1	0	0	0	0
Alticus monochrus	0	0	0	0	0	0	0	0	0	0	0	0	1	1	1	1	1	0	0	1	1	0	0
Alticus saliens	0	0	0	0	0	0	0	0	0	0	0	0	1	1	1	1	1	0	0	1	1	0	0
Alticus simplicirrus	0	0	0	0	0	0	0	0	0	0	0	0	1	1	1	1	1	0	0	1	1	0	0
Altigena wui	0	0	0	0	0	0	0	0	0	0	0	0	0	0	0	0	1	1	0	0	0	0	0
Altigena yunnanensis	0	0	0	0	0	0	0	0	0	0	0	0	0	0	0	0	1	1	0	0	0	0	0
Altolamprologus calvus	0	0	0	0	0	0	0	0	0	0	0	0	0	0	0	0	1	1	0	0	0	0	0
Altolamprologus compressiceps	0	0	0	0	0	0	0	0	0	0	0	0	1	1	1	1	0	0	0	0	0	0	0
Altrichthys alelia	0	0	0	0	0	0	0	0	0	0	0	0	0	0	0	0	0	0	1	0	0	0	0
Altrichthys azurelineatus	0	0	0	0	1	0	0	0	0	0	0	0	1	1	1	1	0	0	1	0	0	0	0
Altrichthys curatus	0	0	0	0	0	0	0	0	0	0	0	0	0	0	0	0	0	0	1	0	0	0	0
Aluterus monoceros	0	0	1	1	1	0	1	0	1	1	1	1	1	1	0	1	1	1	0	1	1	1	0
Aluterus schoepfii	1	1	0	1	1	0	0	1	1	0	0	0	0	0	0	0	0	0	0	1	1	0	1
Aluterus scriptus	1	1	1	1	1	0	1	1	1	1	1	1	1	1	1	1	1	1	1	1	1	1	0
Amanses scopas	1	1	1	1	1	0	1	1	1	1	1	1	1	1	1	1	1	1	0	1	1	1	0
Amaralia hypsiura	0	0	0	0	0	0	0	0	0	0	0	0	1	1	1	1	0	0	1	1	1	0	0
Amaralia oviraptor	0	0	0	0	0	0	0	0	0	0	0	0	1	1	1	1	0	0	1	1	1	0	0
Amarsipus carlsbergi	1	1	1	1	1	0	1	1	1	1	1	1	1	1	1	1	1	1	1	1	1	1	0
Amatitlania myrnae	0	0	0	0	0	0	0	0	0	0	0	0	1	1	1	1	1	0	0	0	0	0	0
Amatitlania nanolutea	0	0	0	0	0	0	0	0	0	0	0	0	1	1	0	1	0	1	0	1	1	0	0
Amatitlania nigrofasciata	0	0	0	0	0	0	0	0	0	0	0	0	1	1	1	1	0	1	0	1	1	0	0
Amatitlania sajica	0	0	0	0	0	0	0	0	0	0	0	0	1	1	1	1	1	0	0	1	1	0	1
Amatitlania septemfasciata	0	0	0	0	0	0	0	0	0	0	0	0	1	1	1	1	0	1	0	1	1	0	0
Amazonspinther dalmata	0	0	0	0	0	0	0	0	0	0	0	0	1	1	1	1	0	0	0	0	0	0	1
Amazonsprattus scintilla	1	1	1	1	1	0	1	1	1	1	1	1	1	1	1	1	1	1	1	1	1	1	1
Ambassis agassizii	1	1	1	1	0	0	1	1	1	1	1	0	0	0	0	0	0	0	1	1	1	0	0
Ambassis agrammus	0	0	0	0	0	0	0	0	0	0	0	1	1	1	1	1	0	1	0	0	0	0	0
Ambassis ambassis	0	0	0	0	0	0	0	0	0	0	0	0	1	1	1	1	0	0	1	1	1	0	0
Ambassis buruensis	0	0	0	0	0	0	0	0	0	0	0	0	0	0	0	0	0	0	1	0	0	0	0
Ambassis commersoni	0	0	0	0	0	0	0	0	0	0	0	0	1	1	1	1	0	0	0	0	0	0	0
Ambassis dussumieri	0	0	0	0	0	0	0	0	0	0	0	0	1	1	1	1	1	1	1	0	0	0	0
Ambassis elongata	0	0	0	0	0	0	0	0	0	0	0	0	0	0	0	0	0	0	0	0	0	0	1
Ambassis gymnocephalus	0	0	0	1	1	0	1	0	1	0	0	1	1	1	1	1	1	1	1	1	1	1	1
Ambassis interrupta	0	0	0	0	0	0	0	0	0	0	0	1	1	1	1	1	1	1	1	0	0	0	0
Ambassis macleayi	0	0	0	0	0	0	0	0	0	0	0	1	1	1	1	1	0	1	0	0	0	0	0
Ambassis marianus	0	0	0	1	0	0	0	0	0	0	0	0	0	0	0	0	0	0	1	1	1	0	0
Ambassis miops	0	0	0	0	0	0	0	0	0	0	0	0	0	0	0	0	0	0	1	0	0	0	0
Ambassis muelleri	0	0	0	0	0	0	0	0	0	0	0	0	0	0	0	0	0	0	1	1	1	0	0
Ambassis nalua	0	0	0	0	0	0	0	0	0	0	0	0	0	0	0	0	0	0	1	0	0	0	0
Ambassis natalensis	0	0	0	0	0	0	0	0	0	0	0	0	0	0	0	0	0	0	1	1	1	0	0
Ambassis productus	0	0	0	0	0	0	0	0	0	0	0	0	1	1	1	1	0	0	0	0	0	0	0
Ambassis urotaenia	0	0	0	0	0	0	0	0	0	0	0	0	1	1	1	1	0	1	0	0	0	0	0
Ambassis vachellii	1	1	0	0	0	0	0	1	0	0	0	0	0	0	0	0	0	0	0	0	0	0	0
Ambastaia nigrolineata	0	0	0	0	0	0	0	0	0	0	0	0	1	1	1	1	0	0	0	0	0	0	0
Ambastaia sidthimunki	1	1	1	1	1	0	1	1	1	1	1	1	1	1	1	1	1	1	0	1	1	1	1
Ambiserrula jugosa	0	0	0	0	0	0	0	0	0	0	0	0	1	1	1	1	0	0	1	1	1	0	0
Ambloplites ariommus	1	1	1	1	1	0	1	1	1	1	1	1	1	1	1	1	0	1	0	1	1	0	0
Ambloplites cavifrons	0	0	0	0	0	0	0	0	0	0	0	1	1	1	1	1	1	0	0	0	1	0	0
Ambloplites constellatus	0	0	0	0	0	0	0	0	0	0	0	1	1	1	1	1	1	0	0	1	1	0	0
Ambloplites rupestris	1	1	1	1	1	0	1	1	1	1	1	1	1	1	1	1	1	1	0	1	1	1	0
Amblyceps apangi	0	0	0	0	0	0	0	0	0	0	0	0	0	0	0	0	0	0	0	1	1	0	0
Amblyceps arunchalensis	0	0	0	0	0	0	0	0	0	0	0	0	0	0	0	0	0	0	1	1	1	0	0
Amblyceps foratum	0	0	0	0	0	0	0	0	0	0	0	0	0	0	0	0	0	0	1	1	1	0	1
Amblyceps mangois	0	0	0	0	0	0	0	0	0	0	0	0	0	0	0	0	0	0	1	1	1	0	0
Amblyceps mucronatum	0	0	0	0	0	0	0	0	0	0	0	0	0	0	0	0	0	0	1	0	0	0	0
Amblyceps serratum	0	0	0	0	0	0	0	0	0	0	0	0	0	0	0	0	1	0	0	0	0	0	1
Amblychaeturichthys hexanema	1	1	1	0	0	0	0	1	1	1	1	1	1	1	1	1	1	1	1	1	1	0	0
Amblychaeturichthys sciistius	0	0	0	0	0	0	0	0	0	0	0	0	0	0	0	0	0	0	1	1	1	0	0
Amblycirrhitus bimacula	0	0	0	0	0	0	0	0	0	0	0	0	0	0	0	0	0	0	1	1	1	0	0
Amblycirrhitus pinos	0	0	0	0	0	0	0	0	0	0	0	1	1	1	1	1	1	1	1	1	1	0	0
Amblycirrhitus unimacula	0	0	0	0	0	0	0	0	0	0	0	0	0	0	0	0	0	0	1	1	1	0	0
Amblydoras affinis	0	0	0	0	0	0	0	0	0	0	0	0	1	1	1	1	0	0	0	0	0	0	0
Amblydoras gonzalezi	1	1	1	1	1	0	1	1	1	1	1	1	1	1	1	1	1	1	0	1	1	1	1
Amblydoras nauticus	1	1	1	1	1	0	1	1	1	1	1	1	0	0	0	0	0	0	0	0	0	0	0
Amblydoras nheco	0	0	0	0	0	0	0	0	0	0	0	0	1	1	1	1	0	0	0	0	0	0	0
Amblyeleotris aurora	0	0	0	0	0	0	0	0	0	0	0	0	0	0	0	0	0	0	1	1	1	0	0
Amblyeleotris diagonalis	0	0	0	0	0	0	0	0	0	0	0	0	0	0	0	0	0	0	1	1	1	0	0
Amblyeleotris fasciata	0	0	0	0	0	0	0	0	0	0	0	0	0	0	0	0	1	1	0	0	0	0	0
Amblyeleotris fontanesii	0	0	0	0	0	0	0	0	0	0	0	0	0	0	0	0	0	0	0	1	1	0	0
Amblyeleotris guttata	1	1	1	1	1	0	1	1	1	1	1	0	0	0	0	0	1	0	1	0	0	0	0
Amblyeleotris gymnocephala	0	0	1	0	0	0	0	0	0	1	1	1	1	1	1	1	1	1	0	1	1	0	1
Amblyeleotris katherine	0	0	0	0	0	0	0	0	0	0	0	0	0	0	0	0	0	0	1	1	1	0	0
Amblyeleotris macronema	0	0	0	0	0	0	0	0	0	0	0	0	0	0	0	0	0	0	1	0	0	0	0
Amblyeleotris marquesas	0	0	0	0	0	0	0	0	0	0	0	0	0	0	0	0	1	1	1	1	1	0	0
Amblyeleotris periophthalma	0	0	0	0	0	0	0	0	0	0	0	0	0	0	0	0	1	1	0	1	1	0	0
Amblyeleotris randalli	0	0	0	0	0	0	0	0	0	0	0	0	0	0	0	0	1	1	0	1	1	0	0
Amblyeleotris steinitzi	0	0	0	0	0	0	0	0	0	0	0	0	0	0	0	0	1	1	1	1	1	0	0
Amblyeleotris sungami	0	0	0	0	0	0	0	0	0	0	0	0	0	0	0	0	0	0	1	0	0	0	0
Amblyeleotris wheeleri	0	0	0	0	0	0	0	0	0	0	0	0	0	0	0	0	1	1	0	0	0	0	0
Amblyeleotris yanoi	0	0	0	0	0	0	0	0	0	0	0	0	0	0	0	0	0	0	0	1	1	0	0
Amblygaster clupeoides	0	0	0	0	0	0	0	0	0	0	0	0	0	0	0	0	1	1	0	0	0	0	0
Amblygaster sirm	1	1	1	1	1	0	1	1	1	1	0	1	1	1	1	1	1	1	1	1	1	1	1
Amblyglyphidodon aureus	0	0	0	1	0	0	1	0	0	0	0	0	0	0	0	0	0	0	1	1	1	0	1
Amblyglyphidodon curacao	1	1	1	1	1	0	1	1	1	1	0	1	1	1	1	1	1	1	1	1	1	0	1
Amblyglyphidodon flavilatus	0	0	0	0	0	0	0	0	0	0	0	0	0	0	0	0	0	0	1	1	1	0	0
Amblyglyphidodon indicus	0	0	0	0	0	0	0	0	0	0	0	0	1	1	1	1	0	0	1	1	1	0	0
Amblyglyphidodon leucogaster	1	1	1	1	1	0	1	1	1	1	1	0	1	1	1	1	1	0	0	1	1	0	0
Amblyglyphidodon melanopterus	0	0	0	0	1	0	1	0	0	0	0	0	0	0	0	0	0	0	0	1	1	0	0
Amblyglyphidodon orbicularis	0	0	0	0	0	0	0	0	0	0	0	0	1	1	0	1	0	0	0	0	0	0	0
Amblyglyphidodon ternatensis	1	1	0	0	1	0	1	1	1	0	0	0	1	1	1	1	0	0	0	0	0	0	0
Amblygobius albimaculatus	0	0	0	0	0	0	0	0	0	0	0	0	0	0	0	0	0	0	0	1	1	0	0
Amblygobius buanensis	0	0	0	0	0	0	0	0	0	0	0	0	0	0	0	0	0	0	1	1	1	0	0
Amblygobius decussatus	0	0	0	0	0	0	0	0	0	0	0	0	0	0	0	0	0	0	0	1	1	0	0
Amblygobius nocturnus	0	0	0	0	0	0	0	0	0	0	0	0	0	0	0	0	1	1	1	1	1	0	0
Amblygobius phalaena	1	1	1	1	1	0	1	1	1	1	1	1	1	1	1	1	1	1	0	1	1	1	0
Amblygobius sphynx	0	0	0	0	0	0	0	0	0	0	0	0	0	0	0	0	0	0	1	1	1	0	0
Amblygobius stethophthalmus	0	0	1	0	0	0	0	0	0	1	1	0	0	0	0	0	0	0	1	0	0	0	0
Amblyopsis spelaea	0	0	0	0	0	0	0	0	0	0	0	0	1	1	0	1	0	0	1	0	0	0	0
Amblyotrypauchen arctocephalus	0	0	0	0	0	0	0	0	0	0	0	0	0	0	0	0	0	0	0	1	1	0	0
Amblypharyngodon chakaiensis	0	0	0	0	0	0	0	0	0	0	0	0	0	0	0	0	0	0	1	0	0	0	0
Amblypharyngodon chulabhornae	1	1	1	1	1	0	1	1	1	1	1	1	1	1	1	1	1	1	0	1	1	0	0
Amblypharyngodon grandisquamis	0	0	0	0	0	0	0	0	0	0	0	0	1	1	1	1	0	0	0	1	1	0	1
Amblypharyngodon melettinus	0	0	0	0	0	0	0	0	0	0	0	0	1	1	1	1	0	0	1	0	0	0	0
Amblypharyngodon mola	1	1	1	1	1	0	1	1	1	1	1	1	1	1	1	1	1	1	0	1	1	0	0
Amblypomacentrus breviceps	1	1	0	1	1	0	1	1	1	1	1	0	1	1	1	1	0	0	0	0	0	0	0
Amblypomacentrus clarus	0	0	1	0	0	0	0	0	0	0	0	0	0	0	0	0	0	0	0	0	0	0	0
Amblyrhynchichthys truncatus	1	1	1	1	1	0	1	1	1	1	1	1	1	1	1	1	1	1	0	1	1	1	0
Amblyrhynchotes honckenii	0	0	0	0	0	0	0	0	0	0	0	0	0	0	0	0	0	0	1	1	1	0	0
Ambophthalmos angustus	0	0	0	0	0	0	0	0	0	0	0	0	0	0	0	0	0	0	1	1	1	0	0
Ameca splendens	0	0	0	0	0	0	0	0	0	0	0	0	0	0	0	0	1	1	0	1	1	0	0
Ameiurus brunneus	0	0	0	0	0	0	0	0	0	0	0	0	1	1	1	1	0	0	0	1	1	0	0
Ameiurus catus	1	1	1	1	1	0	1	1	1	1	1	1	1	1	1	1	1	1	0	1	1	1	0
Ameiurus melas	1	1	0	1	1	0	1	1	1	1	0	1	0	0	0	0	1	1	0	0	0	1	0
Ameiurus natalis	1	1	1	1	1	0	1	1	1	1	1	1	1	1	1	1	1	1	0	1	1	1	0
Ameiurus nebulosus	1	1	1	1	1	0	1	1	1	1	1	1	1	1	1	1	1	1	0	1	1	1	0
Ameiurus platycephalus	0	0	0	0	0	0	0	0	0	0	0	0	0	0	0	0	0	0	0	1	1	0	0
Ameiurus serracanthus	0	0	0	0	0	0	0	0	0	0	0	0	0	0	0	0	1	0	0	1	1	0	0
Amia calva	1	1	1	1	1	0	1	1	1	1	0	1	1	1	1	1	1	1	0	1	1	0	0
Amissidens hainesi	0	0	0	0	0	0	0	0	0	0	0	0	1	1	1	1	1	0	0	0	0	0	0
Ammocrypta beanii	1	1	1	1	1	0	1	1	1	1	1	0	0	0	0	0	1	0	0	0	0	0	0
Ammocrypta bifascia	0	0	0	0	0	0	0	0	0	0	0	0	0	0	0	0	1	1	0	1	1	0	0
Ammocrypta clara	0	0	0	0	0	0	0	0	0	0	0	0	0	0	0	0	1	0	0	1	1	0	0
Ammocrypta meridiana	0	0	0	0	0	0	0	0	0	0	0	0	0	0	0	0	0	0	0	1	1	0	0
Ammocrypta pellucida	1	1	1	1	1	0	1	1	1	1	1	0	0	0	0	0	1	0	0	1	1	0	0
Ammocrypta vivax	0	0	0	0	0	0	0	0	0	0	0	0	0	0	0	0	0	0	0	1	1	0	0
Ammocryptocharax elegans	0	0	0	0	0	0	0	0	0	0	0	0	0	0	0	0	0	0	1	0	0	0	0
Ammocryptocharax lateralis	0	0	0	0	0	0	0	0	0	0	0	0	1	1	1	1	0	0	0	0	0	0	0
Ammodytes americanus	0	0	0	1	1	0	1	0	1	0	0	1	0	0	1	0	0	0	0	0	0	1	0
Ammodytes dubius	1	1	0	0	0	0	0	1	1	0	0	1	1	1	0	1	1	1	0	1	1	1	0
Ammodytes heian	0	0	0	0	0	0	0	0	0	0	0	0	0	0	0	0	0	0	1	1	1	0	0
Ammodytes hexapterus	1	1	0	1	1	0	1	1	1	0	0	1	1	1	0	1	1	1	0	0	0	1	0
Ammodytes japonicus	0	0	0	0	0	0	0	0	0	0	0	0	0	0	0	0	0	1	0	0	0	0	0
Ammodytes marinus	1	1	1	1	1	0	1	1	1	1	1	1	1	1	1	1	1	1	0	1	1	1	1
Ammodytes personatus	1	1	0	1	1	0	1	1	1	1	0	1	1	1	1	1	1	1	1	1	1	1	0
Ammodytes tobianus	0	0	0	0	0	0	1	0	0	1	0	1	0	0	1	0	0	1	0	1	1	1	0
Ammotretis lituratus	0	0	0	0	0	0	0	0	0	0	0	0	0	0	0	0	0	0	0	1	1	0	0
Ammotretis rostratus	0	0	0	0	0	0	0	0	0	0	0	0	1	1	1	1	0	0	0	1	1	0	0
Amniataba caudavittata	0	0	0	0	0	0	0	0	0	0	0	0	0	0	0	0	0	0	0	1	1	0	0
Amoya chusanensis	1	1	1	1	1	0	1	1	1	1	1	1	1	1	1	1	1	1	0	1	1	1	1
Amoya gracilis	0	0	1	0	0	0	0	0	0	1	1	1	1	1	1	1	0	0	0	0	0	0	0
Amphelikturus dendriticus	0	0	0	0	0	0	0	0	0	0	0	0	1	1	1	1	0	0	0	0	1	0	0
Amphichaetodon howensis	0	0	0	0	0	0	0	0	0	0	0	0	1	1	0	0	0	0	0	0	0	0	0
Amphichaetodon melbae	1	1	0	1	1	0	1	1	1	0	0	0	1	1	1	1	0	0	0	0	0	0	0
Amphilius atesuensis	0	0	0	0	0	0	0	0	0	0	0	0	0	0	0	0	1	0	0	0	0	0	1
Amphilius cryptobullatus	0	0	0	0	0	0	0	0	0	0	0	0	0	0	0	0	1	0	0	0	0	0	0
Amphilius cubangoensis	0	0	0	0	0	0	0	0	0	0	0	0	0	0	0	0	1	0	0	0	0	0	0
Amphilius grammatophorus	0	0	0	0	0	0	0	0	0	0	0	0	0	0	0	0	1	0	0	0	0	0	0
Amphilius hargeri	0	0	0	0	0	0	0	0	0	0	0	0	0	0	0	0	1	0	0	0	0	0	0
Amphilius jacksonii	0	0	0	0	0	0	0	0	0	0	0	0	0	0	0	0	1	0	0	0	0	0	0
Amphilius krefftii	0	0	0	0	0	0	0	0	0	0	0	0	0	0	0	0	1	0	0	0	0	0	0
Amphilius lampei	0	0	0	0	0	0	0	0	0	0	0	0	0	0	0	0	1	0	0	0	0	0	0
Amphilius longirostris	0	0	0	0	0	0	0	0	0	0	0	0	0	0	0	0	1	0	0	0	0	0	0
Amphilius maesii	0	0	0	0	0	0	0	0	0	0	0	0	0	0	0	0	1	0	0	0	0	0	1
Amphilius nigricaudatus	0	0	0	0	0	0	0	0	0	0	0	0	0	0	0	0	1	0	1	1	1	0	0
Amphilius platychir	0	0	0	0	0	0	0	0	0	0	0	0	0	0	0	0	1	0	0	0	0	0	0
Amphilius rheophilus	0	0	0	0	0	0	0	0	0	0	0	0	0	0	0	0	1	0	0	0	0	0	0
Amphilius uranoscopus	0	0	0	0	0	0	0	0	0	0	0	0	0	0	0	0	1	0	0	0	0	0	0
Amphilius zairensis	0	0	0	0	0	0	0	0	0	0	0	0	0	0	0	0	0	0	0	1	1	0	0
Amphilophus amarillo	1	1	1	1	1	0	1	1	1	1	1	1	1	1	1	1	0	0	0	0	0	1	1
Amphilophus calobrensis	0	0	0	0	0	0	0	0	0	0	0	0	1	1	1	1	0	0	0	1	1	0	0
Amphilophus citrinellus	0	0	0	0	0	0	0	0	0	0	0	0	1	1	0	1	1	1	0	1	1	0	0
Amphilophus labiatus	0	0	0	0	0	0	0	0	0	0	0	0	1	1	1	1	0	0	0	0	0	0	0
Amphilophus lyonsi	0	0	0	0	0	0	0	0	0	0	0	0	1	1	1	1	0	0	0	1	1	0	0
Amphilophus macracanthus	0	0	0	0	0	0	0	0	0	0	0	0	1	1	1	1	0	0	0	0	0	0	0
Amphilophus trimaculatus	0	0	0	0	0	0	0	0	0	0	0	0	1	1	1	1	1	0	0	1	1	0	0
Amphiprion akallopisos	1	1	1	1	1	0	1	1	1	1	1	1	1	1	1	1	1	1	0	1	1	1	0
Amphiprion akindynos	1	1	0	0	0	0	1	1	1	0	0	0	0	0	0	0	1	0	0	0	0	0	0
Amphiprion allardi	0	0	0	1	1	0	1	0	0	0	1	0	1	1	1	1	0	0	0	1	1	0	0
Amphiprion barberi	0	0	0	0	0	0	0	0	0	0	0	0	1	1	1	1	0	0	0	0	0	0	0
Amphiprion bicinctus	0	0	1	0	0	0	0	0	0	1	1	1	0	0	0	0	1	1	0	1	1	1	0
Amphiprion chagosensis	0	0	0	0	0	0	0	0	0	0	0	0	1	1	1	1	0	0	0	0	0	0	0
Amphiprion chrysogaster	0	0	0	0	0	0	0	0	0	0	0	0	1	1	1	1	0	0	0	0	0	0	0
Amphiprion chrysopterus	0	0	0	0	0	0	0	0	0	0	0	0	1	1	1	1	0	0	0	1	1	0	1
Amphiprion clarkii	1	1	1	1	1	0	1	1	1	1	1	1	1	1	1	1	1	1	1	1	1	1	1
Amphiprion ephippium	1	1	0	1	1	0	1	1	1	1	0	1	1	1	1	1	1	1	0	0	0	1	0
Amphiprion frenatus	1	1	0	0	0	0	1	1	1	0	0	1	1	1	1	1	1	1	0	0	0	1	0
Amphiprion latezonatus	0	0	0	0	0	0	0	0	0	0	0	0	1	1	1	1	1	0	0	0	0	0	1
Amphiprion latifasciatus	0	0	0	0	0	0	0	0	0	0	0	0	1	1	0	1	0	0	0	0	0	0	0
Amphiprion leucokranos	0	0	0	0	0	0	0	0	0	0	0	0	1	1	1	1	0	0	0	0	0	0	0
Amphiprion mccullochi	0	0	0	0	0	0	0	0	0	0	0	0	1	1	1	1	0	0	0	0	0	0	0
Amphiprion melanopus	1	1	0	1	1	0	1	1	1	1	0	0	1	1	1	1	0	0	0	0	0	0	0
Amphiprion nigripes	0	0	0	0	0	0	0	0	0	0	0	0	1	1	0	1	1	1	0	1	1	0	0
Amphiprion ocellaris	1	1	1	1	1	0	1	1	1	1	1	1	1	1	1	1	1	1	0	1	1	1	0
Amphiprion omanensis	0	0	0	1	1	0	1	0	1	0	0	0	1	1	1	1	0	0	0	0	0	0	0
Amphiprion percula	1	1	1	1	1	0	1	1	1	1	1	1	1	1	0	1	1	1	0	1	1	1	0
Amphiprion perideraion	1	1	1	0	0	0	1	1	1	1	1	1	1	1	0	1	1	1	0	1	1	1	0
Amphiprion polymnus	1	1	1	1	1	0	1	1	1	1	0	1	1	1	1	1	1	1	0	0	0	1	0
Amphiprion rubrocinctus	0	0	0	0	0	0	0	0	0	0	0	0	0	0	0	0	1	0	0	0	0	0	0
Amphiprion sandaracinos	0	0	0	0	0	0	1	0	0	0	0	0	1	1	0	1	1	0	0	0	0	0	0
Amphiprion sebae	1	1	0	1	1	0	1	0	1	1	0	1	0	0	0	0	1	1	1	1	1	1	0
Amphiprion tricinctus	0	0	0	0	0	0	0	0	0	0	0	0	1	1	1	1	1	0	0	0	0	0	0
Amphistichus argenteus	0	0	1	0	0	0	0	0	0	1	1	0	1	1	1	1	0	0	1	1	1	0	0
Amphistichus koelzi	1	1	0	0	0	0	1	1	1	1	1	0	0	0	0	0	0	0	0	0	0	0	0
Amphistichus rhodoterus	1	1	0	1	1	0	1	1	1	1	1	0	1	1	1	1	0	0	0	1	1	0	0
Amsichthys knighti	0	0	0	0	0	0	0	0	0	0	0	0	1	1	1	1	0	0	0	0	0	0	0
Anabarilius andersoni	0	0	0	0	0	0	0	0	0	0	0	0	0	0	0	0	1	1	0	1	1	0	0
Anabarilius brevianalis	1	1	1	1	0	0	1	1	1	1	1	1	1	1	1	1	1	1	0	1	1	1	1
Anabarilius duoyiheensis	1	1	1	1	1	0	1	1	1	1	1	1	1	1	1	1	0	0	0	0	0	1	0
Anabarilius liui	1	1	1	1	0	0	1	1	1	1	1	1	1	1	1	1	1	1	0	1	1	1	0
Anabas testudineus	1	1	1	1	1	0	1	1	1	1	1	1	1	1	1	1	1	1	1	1	1	1	0
Anableps anableps	0	0	1	0	0	0	0	0	0	1	1	0	0	0	0	0	1	1	0	1	1	0	0
Anablepsoides amphoreus	0	0	0	0	0	0	0	0	0	0	0	0	1	1	1	1	0	0	0	0	0	0	0
Anablepsoides compressus	0	0	1	0	0	0	0	0	0	1	1	0	0	0	0	0	0	0	0	0	0	0	0
Anablepsoides cryptocallus	0	0	1	0	0	0	0	0	0	1	0	0	0	0	0	0	0	0	0	0	0	0	0
Anablepsoides deltaphilus	0	0	1	0	0	0	0	0	0	1	0	0	1	1	1	1	0	0	0	0	0	0	0
Anablepsoides gamae	0	0	0	0	0	0	0	0	0	0	0	0	1	1	1	1	0	0	0	0	0	0	0
Anablepsoides hartii	0	0	1	0	0	0	0	0	0	1	1	0	1	1	1	1	1	1	1	1	1	0	0
Anablepsoides igneus	0	0	0	0	0	0	0	0	0	0	0	0	1	1	1	1	0	0	0	0	0	0	0
Anablepsoides immaculatus	0	0	0	0	0	0	0	0	0	0	0	0	1	1	1	1	0	0	0	0	0	0	0
Anablepsoides iridescens	0	0	1	0	0	0	0	0	0	1	1	0	0	0	0	0	0	0	0	0	0	0	0
Anablepsoides jucundus	0	0	1	0	0	0	0	0	0	1	1	0	1	1	1	1	0	0	0	0	0	0	0
Anablepsoides ophiomimus	0	0	1	0	0	0	0	0	0	1	1	0	1	1	1	1	0	0	0	0	0	0	0
Anablepsoides ornatus	0	0	1	0	0	0	0	0	0	1	1	0	0	0	0	0	1	0	0	0	0	0	0
Anablepsoides rubrolineatus	0	0	0	0	0	0	0	0	0	0	0	0	1	1	1	1	0	0	0	0	0	0	0
Anablepsoides stagnatus	0	0	1	0	0	0	0	0	0	1	1	0	1	1	1	1	0	0	0	0	0	0	0
Anablepsoides urophthalmus	0	0	1	0	0	0	0	0	0	1	1	0	0	0	0	0	0	0	0	0	0	0	0
Anablepsoides waimacui	0	0	1	0	0	0	0	0	0	1	1	0	0	0	0	0	0	0	0	0	0	0	0
Anacanthus barbatus	0	0	0	0	0	0	0	0	0	0	0	0	1	1	1	1	0	0	0	1	1	0	0
Anadoras grypus	1	1	1	1	1	0	1	1	1	1	1	1	1	1	1	1	1	0	0	1	1	0	0
Anadoras weddellii	0	0	0	0	0	0	0	0	0	0	0	0	1	1	1	1	0	0	0	0	0	0	0
Anaecypris hispanica	0	0	0	1	1	0	1	0	0	0	0	0	1	1	1	1	1	1	0	1	1	0	0
Anampses caeruleopunctatus	1	1	1	1	1	0	1	1	1	1	1	0	1	1	1	1	0	0	1	1	1	0	1
Anampses chrysocephalus	0	0	1	0	0	0	1	0	0	1	1	0	1	1	0	1	0	0	1	1	1	0	0
Anampses cuvier	0	0	0	1	1	0	0	0	0	0	0	0	1	1	1	1	0	0	1	1	1	0	0
Anampses elegans	0	0	1	1	1	0	1	0	0	1	1	0	1	1	1	1	0	0	1	1	1	0	0
Anampses femininus	0	0	1	0	0	0	0	0	0	0	1	0	1	1	1	1	0	0	1	0	0	0	0
Anampses geographicus	1	1	1	1	1	0	1	1	1	1	1	0	1	1	1	1	0	0	0	1	1	0	0
Anampses lennardi	0	0	0	0	0	0	1	0	0	1	0	0	0	0	0	0	0	0	0	0	0	0	0
Anampses lineatus	0	0	1	1	1	0	1	0	0	1	1	0	1	1	1	1	1	0	1	1	1	0	1
Anampses melanurus	0	0	1	0	0	0	0	0	0	0	1	0	1	1	1	1	0	0	1	1	1	0	0
Anampses meleagrides	1	1	1	1	1	0	1	1	1	1	1	0	1	1	1	1	0	0	1	0	0	0	0
Anampses neoguinaicus	1	1	1	0	0	0	1	1	1	1	1	0	1	1	1	1	0	0	1	1	1	0	0
Anampses twistii	0	0	1	1	1	0	1	0	0	1	1	0	1	1	1	1	0	0	1	1	1	0	1
Anarchias seychellensis	1	1	0	0	0	0	0	1	0	0	0	0	0	0	0	0	0	0	0	0	0	0	0
Anarchopterus criniger	0	0	0	0	0	0	0	0	0	0	0	0	1	1	1	1	0	0	0	1	1	0	0
Anarhichas denticulatus	1	1	0	1	1	0	1	1	1	1	0	1	1	1	0	1	1	1	1	1	1	1	1
Anarhichas lupus	0	0	0	1	1	0	1	0	1	0	0	1	1	1	1	1	1	1	1	1	1	1	0
Anarhichas minor	0	0	0	0	0	0	1	0	0	1	0	1	0	0	0	0	1	1	1	0	0	1	0
Anarhichas orientalis	1	1	1	1	1	0	1	1	1	1	1	1	1	1	1	1	1	1	1	1	1	1	0
Anarrhichthys ocellatus	1	1	0	1	1	0	1	1	1	1	0	1	1	1	1	1	1	1	1	1	1	1	0
Anaspidoglanis macrostoma	0	0	0	0	0	0	0	0	0	0	0	0	0	0	0	0	1	0	0	0	0	0	0
Anatolichthys anatoliae	0	0	0	0	0	0	0	0	0	1	0	0	0	0	0	0	1	0	0	1	1	0	0
Anatolichthys danfordii	0	0	0	0	0	0	0	0	0	1	0	0	0	0	0	0	1	0	0	1	1	0	0
Anatolichthys fontinalis	0	0	0	0	0	0	0	0	0	0	0	0	0	0	0	0	0	0	0	1	1	0	0
Anatolichthys iconii	0	0	0	0	0	0	0	0	0	0	0	0	0	0	0	0	0	0	1	1	1	0	0
Anatolichthys maeandricus	0	0	0	0	0	0	0	0	0	0	0	0	0	0	0	0	0	0	0	1	1	0	0
Anatolichthys marassantensis	0	0	0	0	0	0	0	0	0	0	0	0	0	0	0	0	0	0	1	1	1	0	0
Anatolichthys meridionalis	0	0	0	0	0	0	0	0	0	0	0	0	0	0	0	0	0	0	1	1	1	0	0
Anatolichthys sureyanus	0	0	0	0	0	0	0	0	0	0	0	0	0	0	0	0	0	0	1	1	1	0	0
Anatolichthys villwocki	0	0	1	0	0	0	0	0	0	1	1	0	0	0	0	0	0	0	0	1	1	0	0
Ancherythroculter lini	1	1	1	0	0	0	1	1	1	1	1	1	1	1	1	1	1	1	0	1	1	1	0
Ancherythroculter nigrocauda	0	0	0	0	0	0	0	0	0	0	0	1	0	0	0	0	0	0	0	1	1	0	0
Ancherythroculter wangi	1	1	1	1	1	0	1	1	1	1	1	1	1	1	1	1	1	1	1	1	1	1	0
Anchichoerops natalensis	0	0	0	0	0	0	0	0	0	0	0	0	0	0	0	0	0	0	1	1	1	0	0
Anchoa cayorum	0	0	0	0	0	0	0	0	0	0	0	1	0	0	0	0	0	0	0	0	0	0	1
Anchoa chamensis	0	0	0	0	0	0	0	0	0	0	0	1	0	0	0	0	0	0	0	0	0	0	0
Anchoa choerostoma	0	0	0	1	1	0	1	0	0	0	0	1	1	1	1	1	1	1	1	1	1	0	0
Anchoa colonensis	0	0	0	0	0	0	0	0	0	0	0	1	0	0	0	0	0	0	0	0	0	0	0
Anchoa compressa	0	0	0	0	0	0	0	0	0	0	0	0	1	1	0	1	1	0	0	1	1	0	0
Anchoa cubana	0	0	0	0	0	0	0	0	0	0	0	1	0	0	0	0	0	0	0	0	0	0	0
Anchoa delicatissima	0	0	0	1	1	0	1	0	0	0	0	1	1	1	1	1	0	0	1	1	1	0	0
Anchoa filifera	0	0	0	0	0	0	0	0	0	0	0	1	0	0	0	0	0	0	0	0	0	0	0
Anchoa hepsetus	0	0	0	1	1	0	1	0	0	0	0	1	1	1	1	1	0	0	1	1	1	0	0
Anchoa ischana	0	0	0	0	0	0	0	0	0	0	0	0	1	1	1	1	0	0	1	0	0	0	0
Anchoa lamprotaenia	0	0	0	0	0	0	0	0	0	0	0	1	0	0	0	0	0	0	0	0	0	0	1
Anchoa lucida	0	0	0	0	0	0	0	0	0	0	0	0	1	1	0	1	0	0	0	0	0	0	0
Anchoa lyolepis	0	0	0	1	1	0	1	0	0	0	0	0	1	1	1	1	0	0	1	1	1	0	0
Anchoa mitchilli	0	0	0	1	1	0	1	0	0	0	0	1	1	1	1	1	0	0	1	1	1	0	0
Anchoa mundeoloides	0	0	0	0	0	0	0	0	0	0	0	1	1	1	1	1	0	0	0	0	0	0	0
Anchoa nasus	0	0	0	0	0	0	0	0	0	0	0	1	0	0	1	0	0	0	1	1	1	0	0
Anchoa panamensis	0	0	0	0	0	0	0	0	0	0	0	1	0	0	0	0	0	0	0	0	0	0	0
Anchoa parva	0	0	0	0	0	0	0	0	0	0	0	1	0	0	0	0	0	0	0	0	0	0	0
Anchoa scofieldi	0	0	0	0	0	0	0	0	0	0	0	1	0	0	0	0	0	0	0	0	0	0	0
Anchoa spinifer	0	0	0	0	0	0	0	0	0	0	0	0	1	1	1	1	0	0	0	0	0	0	0
Anchoa walkeri	0	0	0	0	0	0	0	0	0	0	0	1	1	1	1	1	0	0	0	0	0	0	0
Anchovia clupeoides	0	0	1	0	0	0	0	0	0	1	1	1	1	1	1	1	0	0	0	0	0	0	0
Anchovia macrolepidota	0	0	0	0	0	0	0	0	0	0	0	1	1	1	1	1	0	0	0	0	0	0	0
Anchovia surinamensis	0	0	0	0	0	0	0	0	0	0	0	1	0	0	0	0	0	0	0	0	0	0	1
Anchoviella alleni	0	0	0	0	0	0	0	0	0	0	0	1	0	0	0	0	0	0	0	0	0	0	0
Anchoviella balboae	0	0	0	0	0	0	0	0	0	0	0	1	0	0	0	0	0	0	0	0	0	0	0
Anchoviella brevirostris	0	0	0	0	0	0	0	0	0	0	0	1	0	0	0	0	0	0	0	0	0	0	0
Anchoviella carrikeri	0	0	0	0	0	0	0	0	0	0	0	1	0	0	0	0	0	0	0	0	0	0	0
Anchoviella elongata	0	0	0	0	0	0	0	0	0	0	0	1	0	0	0	0	0	0	0	0	0	0	0
Anchoviella guianensis	0	0	0	0	0	0	0	0	0	0	0	1	0	0	0	0	0	0	0	0	0	0	0
Anchoviella jamesi	1	1	0	0	0	0	0	1	0	0	0	0	0	0	0	0	0	0	0	0	0	0	0
Anchoviella lepidentostole	0	0	0	0	0	0	0	0	0	0	0	1	1	1	1	1	0	0	1	1	1	0	0
Ancistomus feldbergae	0	0	0	0	0	0	0	0	0	0	0	0	1	1	1	1	0	0	0	0	0	0	1
Ancistomus snethlageae	0	0	1	0	0	0	0	0	0	0	0	0	0	0	0	0	0	0	0	1	1	0	0
Ancistrus aguaboensis	0	0	0	0	0	0	0	0	0	0	0	0	0	0	0	0	0	0	0	1	1	0	0
Ancistrus bolivianus	0	0	0	0	0	0	0	0	0	0	0	0	1	1	0	1	0	0	0	0	0	0	0
Ancistrus brevipinnis	0	0	0	0	0	0	0	0	0	0	0	0	0	0	0	0	1	1	0	1	1	0	0
Ancistrus chagresi	0	0	0	0	0	0	0	0	0	0	0	0	1	1	1	1	0	0	0	1	1	0	0
Ancistrus cirrhosus	1	1	1	1	1	0	1	1	1	1	1	1	1	1	1	1	0	0	0	1	1	0	0
Ancistrus clementinae	0	0	0	0	0	0	0	0	0	0	0	0	1	1	1	1	0	0	0	0	0	0	0
Ancistrus cryptophthalmus	1	1	1	1	1	0	1	1	1	1	1	1	1	1	1	1	1	1	0	1	1	1	0
Ancistrus cuiabae	0	0	0	0	0	0	0	0	0	0	0	0	1	1	1	1	0	0	0	0	0	0	0
Ancistrus dolichopterus	0	0	0	0	0	0	0	0	0	0	0	0	1	1	1	1	0	0	1	1	1	0	0
Ancistrus leucostictus	0	0	0	0	0	0	0	0	0	0	0	0	1	1	0	1	0	0	0	0	0	0	0
Ancistrus macrophthalmus	0	0	0	0	0	0	0	0	0	0	0	0	1	1	1	1	0	0	0	0	0	0	0
Ancistrus maracasae	0	0	0	0	0	0	0	0	0	0	0	0	0	0	0	0	1	0	0	0	0	0	0
Ancistrus megalostomus	0	0	0	0	0	0	0	0	0	0	0	0	1	1	1	1	1	0	0	0	0	0	1
Ancistrus multispinis	1	1	1	1	1	0	1	1	1	1	1	1	1	1	1	1	1	1	0	1	1	1	0
Ancistrus pirareta	0	0	0	0	0	0	0	0	0	0	0	0	1	1	0	1	0	0	0	0	0	0	0
Ancistrus ranunculus	0	0	0	0	0	0	0	0	0	0	0	0	1	1	1	1	0	0	0	0	0	0	0
Ancistrus spinosus	0	0	0	0	0	0	0	0	0	0	0	0	0	0	0	0	0	0	0	1	1	0	0
Ancylopsetta dilecta	0	0	0	0	0	0	0	0	0	0	0	0	0	0	0	0	0	0	0	1	1	0	0
Ancylopsetta ommata	0	0	0	1	1	0	0	0	0	0	0	1	0	0	0	0	1	1	0	1	1	0	0
Ancylopsetta quadrocellata	1	1	0	0	0	0	0	1	1	0	0	0	1	1	1	1	0	0	0	0	0	0	0
Andamia reyi	0	0	0	0	0	0	0	0	0	0	0	0	1	1	1	1	1	0	0	1	1	0	0
Andamia tetradactylus	0	0	0	0	0	0	0	0	0	0	0	0	1	1	1	1	1	0	1	0	1	0	0
Andersonia leptura	0	0	0	0	0	0	0	0	0	0	0	0	0	0	0	0	1	0	0	0	0	0	0
Andinoacara biseriatus	0	0	0	1	1	0	0	0	0	0	0	0	1	1	1	1	1	1	0	1	1	0	0
Andinoacara coeruleopunctatus	0	0	0	0	0	0	0	0	0	0	0	0	1	1	1	1	0	0	1	1	1	0	0
Andinoacara latifrons	0	0	0	0	0	0	0	0	0	0	0	0	0	0	0	0	1	1	0	0	0	0	0
Andinoacara pulcher	1	1	1	1	1	0	1	1	1	1	1	1	1	1	1	1	0	0	0	1	1	1	0
Andinoacara rivulatus	1	1	1	1	1	0	1	1	1	1	1	1	1	1	1	1	1	1	1	1	1	1	0
Andinoacara sapayensis	0	0	0	0	0	0	0	0	0	0	0	0	0	0	0	0	0	0	0	0	0	0	1
Andinoacara stalsbergi	0	0	0	0	0	0	0	0	0	0	0	0	0	0	0	0	0	0	0	0	0	0	1
Andromakhe stenohalina	0	0	0	0	0	0	0	0	0	0	0	0	0	0	0	0	0	1	0	0	0	0	0
Andromakhe tupi	0	0	0	0	0	0	0	0	0	0	0	0	0	0	0	0	1	0	1	1	1	0	0
Anduzedoras oxyrhynchus	1	1	1	1	1	0	1	1	1	1	1	1	1	1	1	1	1	1	0	0	0	0	0
Anguilla anguilla	1	1	1	0	0	0	1	1	1	1	1	1	1	1	1	1	1	1	1	1	1	1	0
Anguilla australis	1	1	1	1	1	0	1	1	1	1	1	1	1	1	1	1	1	1	1	1	1	1	0
Anguilla bengalensis	1	1	1	1	1	0	1	1	1	1	1	1	1	1	1	1	1	1	0	0	1	1	0
Anguilla bicolor	1	1	0	0	0	0	1	1	1	1	0	1	1	1	0	1	1	1	1	1	1	1	1
Anguilla celebesensis	1	1	1	0	0	0	1	1	1	1	1	1	1	1	0	1	1	1	1	1	1	1	1
Anguilla dieffenbachii	1	1	1	0	0	0	1	1	1	1	1	1	1	1	1	1	1	1	0	1	1	1	0
Anguilla interioris	0	0	0	0	0	0	1	0	0	1	0	1	1	1	1	1	1	1	0	1	1	1	1
Anguilla japonica	1	1	1	1	1	0	1	1	1	1	1	1	1	1	1	1	1	1	1	1	1	1	0
Anguilla labiata	0	0	0	0	0	0	1	0	0	1	0	1	1	1	1	1	1	1	0	0	0	0	0
Anguilla luzonensis	1	1	0	0	0	0	1	1	1	1	0	1	1	1	1	1	1	1	1	1	1	1	0
Anguilla malgumora	1	1	1	0	0	0	1	1	1	1	1	1	1	1	0	1	1	1	0	1	1	1	0
Anguilla marmorata	1	1	0	1	1	0	1	1	1	1	0	1	1	1	0	1	1	1	1	1	1	1	1
Anguilla megastoma	1	1	1	0	0	0	1	1	1	1	1	1	1	1	1	1	1	1	0	1	1	1	0
Anguilla mossambica	1	1	1	0	0	0	1	1	1	1	1	1	1	1	1	1	1	1	0	1	1	1	0
Anguilla nebulosa	0	0	0	0	0	0	1	0	0	0	0	0	1	1	0	1	1	0	1	0	0	0	0
Anguilla obscura	1	1	0	0	0	0	1	1	1	1	0	1	1	1	1	1	1	1	0	0	0	1	0
Anguilla reinhardtii	1	1	1	1	1	0	1	1	1	1	1	1	1	1	1	1	1	1	1	1	1	1	0
Anguilla rostrata	1	1	0	0	0	0	1	1	1	1	0	0	1	1	1	1	1	1	0	1	1	1	1
Anisarchus medius	0	0	0	0	0	0	0	0	0	0	0	0	1	1	1	1	1	1	0	0	1	0	0
Anisotremus aff.	0	0	0	0	0	0	0	0	0	0	0	0	1	1	1	1	0	0	1	0	0	0	0
Anisotremus caesius	0	0	0	0	0	0	0	0	0	0	0	0	1	1	1	1	0	0	1	0	0	0	1
Anisotremus davidsonii	0	0	0	0	0	0	0	0	0	0	0	0	1	1	1	1	0	0	0	1	1	0	1
Anisotremus interruptus	0	0	1	0	0	0	0	0	0	1	1	0	1	1	1	1	0	0	1	1	1	0	0
Anisotremus moricandi	0	0	0	0	0	0	0	0	0	0	0	0	1	1	1	1	0	0	1	0	0	0	0
Anisotremus scapularis	0	0	0	0	0	0	0	0	0	0	0	0	1	1	0	1	0	0	0	1	1	0	0
Anisotremus surinamensis	0	0	0	0	0	0	0	0	0	0	0	0	1	1	1	1	1	0	1	1	1	0	0
Anisotremus taeniatus	0	0	0	0	0	0	0	0	0	0	0	0	1	1	0	1	0	0	1	1	1	0	0
Anisotremus virginicus	0	0	0	0	0	0	0	0	0	0	0	0	1	1	1	1	0	0	1	1	1	0	0
Anodontostoma chacunda	1	1	1	1	1	0	1	1	1	1	1	1	1	1	0	1	1	1	1	1	1	1	0
Anodus elongatus	0	0	0	0	0	0	0	0	0	0	0	0	1	1	0	1	0	0	0	1	1	0	0
Anodus orinocensis	0	0	0	0	0	0	0	0	0	0	0	0	1	1	1	1	0	0	0	0	0	0	1
Anomalochromis thomasi	0	0	0	0	0	0	0	0	0	0	0	0	1	1	1	1	1	1	0	1	1	0	0
Anomalops katoptron	1	1	1	1	1	0	1	1	1	1	1	1	1	1	1	1	1	1	0	1	1	1	0
Anoplagonus inermis	0	0	0	0	0	0	0	0	0	0	0	0	1	1	1	1	0	0	0	1	1	0	0
Anoplagonus occidentalis	0	0	1	0	0	0	0	0	0	0	1	0	0	0	0	0	0	0	0	0	0	0	1
Anoplarchus insignis	0	0	0	1	1	0	0	0	0	0	0	0	1	1	0	1	1	1	0	1	1	0	0
Anoplarchus purpurescens	0	0	0	0	0	0	0	0	0	0	0	0	1	1	1	1	0	0	0	0	0	0	0
Anoplocapros amygdaloides	0	0	0	0	0	0	0	0	0	0	0	0	0	0	0	0	0	1	0	0	1	0	0
Anoplocapros inermis	1	1	0	1	1	0	0	1	1	0	0	0	0	0	0	0	1	0	0	0	1	0	0
Anoplocapros lenticularis	1	1	1	1	1	0	1	1	1	1	1	1	1	1	1	1	1	0	0	0	0	1	0
Anoplogaster cornuta	1	1	1	1	1	0	1	1	1	1	1	1	1	1	1	1	1	1	1	1	1	1	0
Anoplopoma fimbria	1	1	0	1	1	0	1	1	1	1	0	1	1	1	1	1	1	1	1	1	1	1	0
Anostomoides atrianalis	0	0	0	0	0	0	0	0	0	0	0	0	0	0	0	0	1	0	0	1	1	0	0
Anostomoides laticeps	0	0	0	0	0	0	0	0	0	0	0	0	1	1	1	1	0	0	0	0	0	0	0
Anostomus anostomus	0	0	0	0	0	0	0	0	0	0	0	0	1	1	1	1	0	0	0	0	0	0	0
Anostomus ternetzi	0	0	0	0	0	0	0	0	0	0	0	0	1	1	1	1	0	0	0	1	1	0	0
Anotopterus pharao	1	1	1	1	1	0	1	1	1	1	1	1	1	1	1	1	1	1	1	1	1	1	0
Antennablennius australis	0	0	0	0	0	0	0	0	0	0	0	0	0	0	0	0	1	0	0	0	0	0	0
Antennarius commerson	0	0	0	0	0	0	0	0	0	0	0	0	0	0	1	0	0	0	1	1	1	0	0
Antennarius hispidus	0	0	0	0	0	0	0	0	0	0	0	0	1	0	1	1	0	0	0	1	1	0	0
Antennarius indicus	0	0	0	0	0	0	0	0	0	0	0	0	1	1	1	1	0	0	1	1	1	0	0
Antennarius maculatus	0	0	0	0	0	0	0	0	0	0	0	0	1	1	1	1	0	0	1	1	1	0	0
Antennarius multiocellatus	0	0	0	0	0	0	0	0	0	0	0	0	1	1	1	1	0	0	0	0	1	0	0
Antennarius pictus	0	0	0	0	0	0	0	0	0	0	0	0	1	1	1	1	0	0	0	0	1	0	0
Antennarius striatus	1	1	1	1	1	0	1	1	1	1	0	1	1	1	1	1	1	1	0	1	1	1	0
Antennatus tuberosus	0	0	0	0	0	0	0	0	0	0	0	0	1	1	1	1	0	0	0	0	0	0	0
Anthias anthias	0	0	0	1	1	0	0	0	0	0	0	0	1	1	1	1	0	0	1	1	1	0	0
Anthias asperilinguis	0	0	0	0	0	0	0	0	0	0	0	0	0	0	0	0	0	0	1	1	1	0	0
Anthias nicholsi	0	0	0	0	0	0	0	0	0	0	0	1	1	1	1	1	0	0	1	1	1	0	0
Anthias woodsi	0	0	0	0	0	0	0	0	0	0	0	0	0	0	0	0	0	0	1	0	1	0	0
Antigonia capros	1	1	1	1	1	0	1	1	1	1	1	1	1	1	1	1	1	1	1	1	1	1	0
Antigonia combatia	0	0	0	0	0	0	0	0	0	0	0	0	0	0	0	0	0	0	0	1	1	0	0
Antigonia rubescens	0	0	0	0	0	0	0	0	0	0	0	0	0	0	0	0	1	0	1	1	1	0	0
Antigonia rubicunda	0	0	0	0	0	0	0	0	0	0	0	0	0	0	0	0	0	0	1	1	1	0	0
Antigonia steindachneri	0	0	0	0	0	0	0	0	0	0	0	0	0	0	0	0	0	0	0	1	1	0	0
Antilligobius nikkiae	0	0	0	0	0	0	0	0	0	0	0	0	0	0	0	0	0	0	1	1	1	0	0
Antimora microlepis	0	0	0	0	0	0	0	0	0	0	0	0	1	1	1	1	0	0	1	1	1	0	0
Antimora rostrata	0	0	0	1	1	0	1	0	0	1	1	0	1	1	1	1	0	0	1	0	0	0	0
Anyperodon leucogrammicus	1	1	1	1	1	0	1	1	1	1	1	1	1	1	1	1	1	1	1	1	1	0	0
Apagesoma australe	0	0	0	0	0	0	0	0	0	0	0	0	1	1	1	1	0	0	0	0	0	0	0
Apareiodon affinis	1	1	1	1	1	0	1	1	1	1	1	1	1	1	0	1	1	1	1	1	1	1	0
Apareiodon ibitiensis	0	0	0	1	1	0	0	0	0	0	0	0	0	0	0	0	1	1	0	1	1	0	0
Apareiodon piracicabae	0	0	0	0	0	0	0	0	0	0	0	0	0	0	0	0	0	0	0	0	1	0	0
Apeltes quadracus	1	1	1	1	1	0	1	1	1	1	1	1	1	1	1	1	1	1	0	1	1	0	0
Aperioptus gracilentus	1	1	1	1	1	0	1	1	1	1	1	1	1	1	1	1	1	1	1	1	1	1	1
Aperioptus gracilis	0	0	0	1	1	0	1	0	0	0	0	0	1	1	1	1	0	0	0	0	0	0	0
Aperioptus hapalias	0	0	0	0	0	0	0	0	0	0	0	0	0	0	0	0	1	0	0	0	0	0	1
Aperioptus pictorius	0	0	0	0	0	0	0	0	0	0	0	0	0	0	0	0	1	0	0	0	0	0	0
Aperioptus robertsi	0	0	0	0	0	0	0	0	0	0	0	0	0	0	0	0	1	0	0	0	0	0	1
Aphaniops hormuzensis	0	0	1	0	0	0	0	0	0	1	1	0	0	0	0	0	0	0	0	0	0	0	0
Aphaniops kruppi	0	0	0	0	0	0	0	0	0	0	0	0	0	0	0	0	0	0	0	1	1	0	0
Aphaniops stoliczkanus	0	0	0	0	0	0	0	0	0	0	0	0	0	0	0	0	0	0	1	1	1	0	1
Aphanius apodus	0	0	1	0	0	0	0	0	0	1	1	0	0	0	0	0	0	0	0	1	1	0	0
Aphanius asquamatus	0	0	1	0	0	0	0	0	0	1	1	0	1	1	1	1	0	0	0	1	1	0	0
Aphanius baeticus	0	0	0	0	0	0	0	0	0	0	0	0	1	1	1	1	0	0	0	1	1	0	0
Aphanius chantrei	0	0	0	0	0	0	0	0	0	0	0	0	1	1	1	1	0	0	0	0	0	0	0
Aphanius dispar	0	0	1	0	0	0	0	0	0	1	1	0	1	1	1	1	0	0	1	0	0	0	1
Aphanius farsicus	0	0	0	0	0	0	0	0	0	1	0	0	0	0	0	0	0	0	0	0	0	0	0
Aphanius fasciatus	0	0	1	0	0	0	0	0	0	1	1	0	1	1	1	1	0	0	1	0	0	0	0
Aphanius furcatus	0	0	1	0	0	0	0	0	0	1	1	0	0	0	0	0	0	0	0	0	0	0	0
Aphanius ginaonis	0	0	0	0	0	0	0	0	0	0	0	0	0	0	0	0	0	0	1	0	0	0	0
Aphanius iberus	0	0	1	0	0	0	0	0	0	1	1	0	0	0	0	0	0	0	0	1	1	0	0
Aphanius isfahanensis	0	0	0	0	0	0	0	0	0	1	0	0	0	0	0	0	1	0	0	0	0	0	0
Aphanius mento	0	0	1	0	0	0	0	0	0	1	1	0	0	1	0	1	0	0	1	1	1	0	0
Aphanius mesopotamicus	0	0	0	0	0	0	0	0	0	0	0	0	0	0	0	0	0	0	0	0	0	0	1
Aphanius richardsoni	0	0	1	0	0	0	0	0	0	1	1	0	0	0	0	0	0	0	1	0	1	0	0
Aphanius saldae	0	0	0	0	0	0	0	0	0	0	0	0	0	0	0	0	0	0	0	1	1	0	0
Aphanius saourensis	0	0	0	0	0	0	0	0	0	0	0	0	1	1	1	1	0	0	1	1	1	0	0
Aphanius sirhani	0	0	1	0	0	0	0	0	0	1	1	0	0	0	0	0	0	0	1	1	1	0	0
Aphanius sophiae	0	0	0	0	0	0	0	0	0	1	0	0	0	0	0	0	0	0	0	0	0	0	0
Aphanius transgrediens	0	0	0	0	0	0	0	0	0	1	0	0	0	0	0	0	0	0	0	1	1	0	0
Aphanius vladykovi	0	0	0	0	0	0	0	0	0	1	0	0	0	0	0	0	0	0	0	0	0	0	1
Aphanopus arigato	0	0	0	0	0	0	0	0	0	0	0	0	1	1	1	1	0	0	0	0	0	0	0
Aphanopus carbo	1	1	1	1	1	0	1	1	1	1	1	1	1	1	1	1	1	1	0	1	1	1	0
Aphanopus intermedius	0	0	0	0	0	0	0	0	0	0	0	0	0	0	0	0	0	0	1	1	1	0	0
Aphanopus mikhailini	0	0	0	0	0	0	0	0	0	0	0	0	0	0	0	0	0	0	1	1	1	0	0
Aphanotorulus emarginatus	1	1	0	1	1	0	1	1	1	1	1	1	1	1	0	1	1	1	0	1	1	1	0
Aphanotorulus unicolor	0	0	0	0	0	0	0	0	0	0	0	0	1	1	0	1	1	1	0	1	1	0	0
Aphareus furca	0	0	0	0	0	0	0	0	0	0	0	0	1	1	1	1	0	0	1	0	0	0	0
Aphareus rutilans	0	0	0	1	1	0	1	0	0	0	0	0	0	0	0	0	1	1	0	1	1	0	0
Aphia minuta	1	1	1	1	1	0	1	1	1	1	1	1	1	1	1	1	0	0	1	1	1	0	1
Aphredoderus sayanus	1	1	1	1	1	0	1	1	1	1	1	1	1	1	1	1	1	1	0	1	1	1	0
Aphyocharacidium bolivianum	0	0	0	0	0	0	0	0	0	0	0	0	1	1	1	1	0	0	0	0	0	0	1
Aphyocharax alburnus	0	0	0	0	0	0	0	0	0	0	0	0	0	0	0	0	1	0	0	0	0	0	0
Aphyocharax anisitsi	0	0	0	0	0	0	0	0	0	0	0	0	1	1	1	1	1	1	0	1	1	0	0
Aphyocharax dentatus	0	0	0	0	1	0	0	0	0	0	0	0	1	1	1	1	1	0	0	1	1	0	0
Aphyocharax nattereri	0	0	0	0	0	0	0	0	0	0	0	0	1	1	1	1	1	0	0	0	0	0	0
Aphyocharax pusillus	0	0	0	0	0	0	0	0	0	0	0	0	1	1	1	1	1	0	0	0	0	0	0
Aphyocharax rathbuni	0	0	0	0	0	0	0	0	0	0	0	0	1	1	1	1	1	0	0	0	0	0	1
Aphyocheirodon hemigrammus	0	0	0	0	0	0	0	0	0	0	0	0	1	1	1	1	0	0	0	1	1	0	0
Aphyocypris arcus	1	1	1	1	1	0	1	1	1	1	1	1	1	1	1	1	1	1	0	1	1	1	0
Aphyocypris chinensis	1	1	1	1	1	0	1	1	1	1	1	1	0	0	0	0	1	1	0	1	1	1	0
Aphyocypris kikuchii	1	1	1	1	1	0	1	1	1	1	1	1	1	1	1	1	1	1	0	1	1	1	0
Aphyocypris moltrechti	1	1	1	1	1	0	1	1	1	1	1	1	1	1	1	1	1	1	0	1	1	1	0
Aphyocypris normalis	1	1	0	1	1	0	1	1	1	0	0	1	1	1	1	1	1	1	0	1	1	1	0
Aphyocypris pulchrilineata	1	1	1	1	1	0	1	1	1	1	1	1	1	1	1	1	1	1	0	1	1	1	0
Aphyodite grammica	0	0	0	0	0	0	0	0	0	0	0	0	1	1	1	1	0	0	0	0	0	0	0
Aphyonus gelatinosus	0	0	0	0	0	0	0	0	0	0	0	0	1	1	1	1	0	0	0	0	0	0	0
Aphyosemion aff.	0	0	0	0	0	0	0	0	0	0	0	0	1	1	1	1	0	0	0	0	0	0	0
Aphyosemion ahli	0	0	0	0	0	0	0	0	0	0	0	0	1	1	1	1	1	0	1	0	1	0	0
Aphyosemion alpha	0	0	0	0	0	0	0	0	0	0	0	0	1	1	1	1	0	0	0	0	0	0	0
Aphyosemion aureum	0	0	0	0	0	0	0	0	0	0	0	0	1	1	1	1	0	0	0	0	0	0	0
Aphyosemion australe	1	1	1	1	1	0	1	1	1	1	1	1	1	1	1	1	1	1	1	1	1	0	0
Aphyosemion bamilekorum	0	0	0	0	0	0	0	0	0	0	0	0	1	1	1	1	0	0	0	0	0	0	0
Aphyosemion bivittatum	0	0	0	0	0	0	0	0	0	0	0	0	1	1	1	1	0	0	0	0	0	0	0
Aphyosemion bochtleri	0	0	0	0	0	0	0	0	0	0	0	0	1	1	1	1	0	0	0	0	0	0	0
Aphyosemion buytaerti	0	0	0	0	0	0	0	0	0	0	0	0	1	1	1	1	0	0	0	0	0	0	0
Aphyosemion callipteron	0	0	0	0	0	0	0	0	0	0	0	0	1	1	1	1	0	0	0	0	0	0	0
Aphyosemion calliurum	0	0	0	0	0	0	0	0	0	0	0	0	1	1	1	1	0	0	1	0	1	0	0
Aphyosemion cameronense	1	1	1	1	1	0	1	1	1	1	1	1	1	1	1	1	1	1	0	0	1	0	0
Aphyosemion caudofasciatum	0	0	0	0	0	0	0	0	0	0	0	0	1	1	1	1	0	0	0	0	0	0	0
Aphyosemion celiae	0	0	0	0	0	0	0	0	0	0	0	0	1	1	1	1	0	0	1	0	1	0	0
Aphyosemion citrineipinnis	0	0	0	0	0	0	0	0	0	0	0	0	1	1	1	1	0	0	0	0	0	0	0
Aphyosemion coeleste	1	1	1	1	1	0	1	1	1	1	1	1	1	1	1	1	1	1	0	1	1	0	0
Aphyosemion cognatum	1	1	1	1	1	0	1	1	1	1	1	1	1	1	1	1	1	1	0	0	1	0	0
Aphyosemion congicum	0	0	0	0	0	0	0	0	0	0	0	0	1	1	1	1	0	0	0	0	0	0	0
Aphyosemion cyanostictum	1	1	1	1	1	0	1	1	1	1	1	1	1	1	1	1	1	1	0	1	1	0	0
Aphyosemion dargei	0	0	0	0	0	0	0	0	0	0	0	0	1	1	1	1	0	0	0	0	0	0	0
Aphyosemion ecucuense	0	0	0	0	0	0	0	0	0	0	0	0	1	1	1	1	0	0	0	0	0	0	0
Aphyosemion edeanum	0	0	0	0	0	0	0	0	0	0	0	0	0	0	0	0	0	0	1	0	1	0	1
Aphyosemion elberti	0	0	1	0	0	0	0	0	0	1	1	0	1	1	1	1	1	0	0	0	0	0	0
Aphyosemion escherichi	0	0	0	0	0	0	0	0	0	0	0	0	1	1	1	1	0	0	0	0	0	0	0
Aphyosemion exigoideum	0	0	0	0	0	0	0	0	0	0	0	0	1	1	1	1	1	0	0	0	0	0	0
Aphyosemion exiguum	0	0	0	0	0	0	0	0	0	0	0	0	1	1	1	1	0	0	0	0	0	0	0
Aphyosemion festivum	0	0	0	0	0	0	0	0	0	0	0	0	0	0	0	0	0	0	1	1	1	0	0
Aphyosemion franzwerneri	0	0	0	0	0	0	0	0	0	0	0	0	1	1	1	1	0	0	1	1	1	0	0
Aphyosemion gabunense	1	1	1	1	1	0	1	1	1	1	1	1	1	1	1	1	1	1	1	1	1	1	1
Aphyosemion hanneloreae	0	0	0	0	0	0	0	0	0	0	0	0	1	1	1	1	0	0	0	0	0	0	0
Aphyosemion heinemanni	0	0	0	0	0	0	0	0	0	0	0	0	0	0	0	0	0	0	1	1	1	0	0
Aphyosemion hera	0	0	0	0	0	0	0	0	0	0	0	0	1	1	1	1	0	0	0	0	0	0	0
Aphyosemion herzogi	0	0	0	0	0	0	0	0	0	0	0	0	1	1	1	1	0	0	0	0	0	0	0
Aphyosemion hofmanni	0	0	0	0	0	0	0	0	0	0	0	0	1	1	1	1	0	0	0	0	0	0	0
Aphyosemion joergenscheeli	0	0	0	0	0	0	0	0	0	0	0	0	1	1	1	1	0	0	0	0	0	0	0
Aphyosemion kouamense	1	1	1	1	1	0	1	1	1	1	1	1	1	1	1	1	1	1	1	1	1	0	0
Aphyosemion labarrei	0	0	0	0	0	0	0	0	0	0	0	0	1	1	1	1	0	0	0	0	0	0	0
Aphyosemion lamberti	0	0	0	0	0	0	0	0	0	0	0	0	1	1	1	1	0	0	0	0	0	0	0
Aphyosemion loennbergii	0	0	0	0	0	0	0	0	0	0	0	0	1	1	1	1	0	0	0	0	0	0	0
Aphyosemion louessense	0	0	0	0	0	0	0	0	0	0	0	0	1	1	1	1	1	0	0	0	0	0	0
Aphyosemion lugens	0	0	0	0	0	0	0	0	0	0	0	0	1	1	1	1	0	0	0	0	0	0	0
Aphyosemion maculatum	0	0	0	0	0	0	0	0	0	0	0	0	1	1	1	1	0	0	0	0	0	0	0
Aphyosemion mimbon	0	0	0	0	0	0	0	0	0	0	0	0	1	1	1	1	0	0	0	0	0	0	0
Aphyosemion obscurum	0	0	0	0	0	0	0	0	0	0	0	0	1	1	0	1	0	0	0	0	0	0	0
Aphyosemion ocellatum	0	0	0	0	0	0	0	0	0	0	0	0	1	1	1	1	1	0	0	0	0	0	0
Aphyosemion ogoense	0	0	0	0	0	0	0	0	0	0	0	0	1	1	1	1	1	0	0	0	0	0	0
Aphyosemion ottogartneri	0	0	0	0	0	0	0	0	0	0	0	0	1	1	1	1	0	0	0	0	0	0	0
Aphyosemion pascheni	0	0	0	0	0	0	0	0	0	0	0	0	1	1	1	1	0	0	1	1	1	0	0
Aphyosemion plagitaenium	0	0	0	0	0	0	0	0	0	0	0	0	1	1	1	1	0	0	0	0	0	0	0
Aphyosemion poliaki	0	0	0	0	0	0	0	0	0	0	0	0	1	1	1	1	0	0	0	0	0	0	0
Aphyosemion polli	0	0	0	0	0	0	0	0	0	0	0	0	1	1	1	1	0	0	0	0	0	0	0
Aphyosemion primigenium	0	0	0	0	0	0	0	0	0	0	0	0	1	1	1	1	1	0	0	0	0	0	0
Aphyosemion punctatum	0	0	0	0	0	0	0	0	0	0	0	0	1	1	1	1	0	0	0	0	0	0	0
Aphyosemion pusillum	0	0	0	0	0	0	0	0	0	0	0	0	0	0	0	0	0	0	0	0	0	0	1
Aphyosemion raddai	0	0	0	0	0	0	0	0	0	0	0	0	1	1	1	1	0	0	0	0	0	0	0
Aphyosemion rectogoense	0	0	0	0	0	0	0	0	0	0	0	0	1	1	1	1	0	0	0	0	0	0	0
Aphyosemion riggenbachi	0	0	0	0	0	0	0	0	0	0	0	0	1	1	1	1	0	0	0	0	0	0	0
Aphyosemion schioetzi	0	0	0	0	0	0	0	0	0	0	0	0	1	1	1	1	0	0	0	0	0	0	0
Aphyosemion schluppi	0	0	0	0	0	0	0	0	0	0	0	0	1	1	1	1	0	0	0	0	0	0	0
Aphyosemion seegersi	0	0	0	0	0	0	0	0	0	0	0	0	1	1	1	1	0	0	0	0	0	0	0
Aphyosemion splendopleure	0	0	0	0	0	0	0	0	0	0	0	0	1	1	1	1	0	0	0	0	0	0	0
Aphyosemion thysi	0	0	0	0	0	0	0	0	0	0	0	0	1	1	1	1	0	0	0	0	0	0	0
Aphyosemion tirbaki	0	0	0	0	0	0	0	0	0	0	0	0	1	1	1	1	0	0	0	0	0	0	0
Aphyosemion volcanum	0	0	0	0	0	0	0	0	0	0	0	0	0	0	0	0	1	1	0	1	1	0	0
Aphyosemion wachtersi	0	0	0	0	0	0	0	0	0	0	0	0	1	1	1	1	0	0	0	0	0	0	0
Aphyosemion wildekampi	0	0	0	0	0	0	0	0	0	0	0	0	1	1	1	1	0	0	0	0	0	0	0
Aphyosemion zygaima	0	0	0	0	0	0	0	0	0	0	0	0	1	1	1	1	0	0	0	0	0	0	0
Apionichthys dumerili	0	0	0	0	0	0	0	0	0	0	0	0	1	1	1	1	0	0	0	1	1	0	0
Apionichthys finis	0	0	0	0	0	0	0	0	0	0	0	0	0	0	0	0	0	0	1	1	1	0	0
Apistogramma agassizii	1	1	0	0	0	0	0	1	0	0	0	0	1	1	1	1	1	1	0	1	1	1	0
Apistogramma bitaeniata	0	0	0	0	0	0	0	0	0	0	0	0	1	1	1	1	0	0	0	0	0	0	0
Apistogramma caetei	0	0	0	0	0	0	0	0	0	0	0	0	1	1	1	1	0	0	0	0	0	0	0
Apistogramma hoignei	0	0	0	0	0	0	0	0	0	0	0	0	1	1	1	1	1	0	0	0	0	0	1
Apistogramma iniridae	0	0	0	0	0	0	0	0	0	0	0	0	1	1	1	1	0	0	0	0	0	0	0
Apistogramma juruensis	0	0	0	0	0	0	0	0	0	0	0	0	0	0	0	0	0	1	0	0	0	0	0
Apistogramma linkei	0	0	0	0	0	0	0	0	0	0	0	0	1	1	1	1	0	0	0	1	1	0	0
Apistogramma panduro	0	0	0	0	0	0	0	0	0	0	0	0	0	0	0	0	1	0	0	0	0	0	0
Apistogramma pertensis	0	0	0	0	0	0	0	0	0	0	0	0	1	1	1	1	0	0	0	0	0	0	0
Apistogramma rositae	0	0	0	0	0	0	0	0	0	0	0	0	0	0	0	0	0	0	0	0	0	0	1
Apistogramma steindachneri	0	0	0	0	0	0	0	0	0	0	0	0	0	0	0	0	1	0	0	0	0	0	0
Apistogrammoides pucallpaensis	0	0	0	0	0	0	0	0	0	0	0	0	1	1	1	1	0	0	0	1	1	0	0
Apistoloricaria ommation	1	1	1	1	1	0	1	1	1	1	1	1	1	1	1	1	0	0	0	0	0	0	0
Apistus carinatus	1	1	1	1	0	0	1	1	1	1	1	1	1	1	1	1	1	1	1	1	1	1	0
Apletodon dentatus	0	0	0	0	0	0	0	0	0	0	0	0	1	1	1	1	1	0	1	0	0	0	0
Aploactisoma milesii	0	0	0	0	0	0	0	0	0	0	0	0	1	1	1	1	0	0	0	0	0	0	0
Aplocheilichthys spilauchen	0	0	0	0	0	0	0	0	0	0	0	0	0	0	0	0	0	0	1	1	1	0	0
Aplocheilus blockii	0	0	0	0	0	0	0	0	0	0	0	0	1	1	1	1	0	0	1	0	0	0	0
Aplocheilus dayi	0	0	0	0	0	0	0	0	0	0	0	0	0	0	0	0	0	0	1	0	0	0	0
Aplocheilus lineatus	1	1	1	1	1	0	1	1	1	1	1	1	0	0	0	0	1	1	0	1	1	0	1
Aplocheilus panchax	1	1	1	1	1	0	1	1	1	1	1	1	1	1	1	1	0	0	1	1	1	0	0
Aplocheilus parvus	0	0	0	0	0	0	0	0	0	0	0	0	1	1	1	1	0	0	0	0	0	0	0
Aplocheilus werneri	0	0	0	0	0	0	0	0	0	0	0	0	1	1	1	1	0	0	0	0	0	0	0
Aplochiton marinus	0	0	0	0	0	0	0	0	0	0	0	0	0	0	0	0	0	0	0	1	1	0	0
Aplochiton taeniatus	0	0	0	0	0	0	0	0	0	0	0	0	0	0	0	0	0	0	1	1	1	0	0
Aplochiton zebra	0	0	0	0	0	0	0	0	0	0	0	0	1	1	1	1	0	0	1	1	1	0	1
Aplodactylus arctidens	0	0	0	0	0	0	0	0	0	0	0	0	1	1	1	1	0	0	1	1	1	0	0
Aplodactylus etheridgii	0	0	0	0	0	0	0	0	0	0	0	0	0	0	0	0	0	0	1	1	1	0	0
Aplodactylus punctatus	0	0	0	0	0	0	0	0	0	0	0	0	1	1	1	1	1	0	0	0	0	0	0
Aplodinotus grunniens	1	1	1	1	1	0	1	1	1	1	1	1	1	1	1	1	1	1	0	1	1	1	0
Apocryptes bato	0	0	1	0	0	0	0	0	0	1	1	1	1	1	1	1	0	0	1	1	1	0	0
Apocryptodon madurensis	0	0	0	0	0	0	0	0	0	0	0	0	0	0	0	0	0	0	1	0	0	0	0
Apocryptodon punctatus	1	1	1	1	1	0	1	1	1	1	1	1	1	1	1	1	1	1	0	1	1	1	0
Apodichthys flavidus	0	0	0	0	0	0	0	0	0	0	0	0	1	1	1	1	1	1	0	1	1	0	0
Apodichthys fucorum	0	0	0	0	0	0	0	0	0	0	0	0	1	1	1	1	1	1	1	1	1	0	0
Apogon atradorsatus	0	0	1	0	0	0	0	0	0	1	1	1	1	1	1	1	1	1	1	1	1	0	0
Apogon aurolineatus	0	0	1	0	0	0	0	0	0	1	1	1	0	0	0	0	1	1	1	1	1	0	0
Apogon binotatus	0	0	0	0	0	0	0	0	0	0	0	0	0	0	0	0	1	0	1	1	1	0	0
Apogon campbelli	0	0	1	0	0	0	0	0	0	1	1	1	1	1	1	1	1	1	0	0	0	0	0
Apogon cathetogrammus	0	0	1	0	0	0	0	0	0	1	1	1	0	0	0	0	1	1	0	1	1	0	0
Apogon caudicinctus	0	0	0	0	0	0	0	0	0	0	0	0	0	0	0	0	0	0	1	1	1	0	0
Apogon coccineus	0	0	1	0	0	0	0	0	0	1	1	0	0	0	0	0	0	0	1	0	0	0	0
Apogon crassiceps	0	0	1	0	0	0	0	0	0	1	1	1	0	0	0	0	0	0	1	1	1	0	0
Apogon deetsie	0	0	0	0	0	0	0	0	0	0	0	0	0	0	0	0	0	0	0	1	1	0	0
Apogon doryssa	0	0	0	0	0	0	0	0	0	0	0	0	0	0	0	0	1	1	1	1	1	0	0
Apogon dovii	0	0	0	0	0	0	0	0	0	0	0	1	0	0	0	0	0	0	1	0	0	0	0
Apogon ellioti	0	0	1	0	0	0	0	0	0	1	1	1	0	0	0	0	1	1	0	1	1	0	0
Apogon erythrinus	0	0	1	0	0	0	0	0	0	1	1	1	0	0	0	0	0	0	1	0	0	0	0
Apogon guadalupensis	0	0	1	0	0	0	0	0	0	1	1	1	1	1	1	1	1	1	1	1	1	0	0
Apogon hyalosoma	0	0	0	0	0	0	0	0	0	0	0	0	0	0	0	0	1	1	0	1	1	0	0
Apogon imberbis	0	0	1	0	0	0	0	0	0	1	1	1	1	1	1	1	0	0	1	0	0	0	0
Apogon lachneri	0	0	0	0	0	0	0	0	0	0	0	0	0	0	0	0	0	0	1	1	1	0	0
Apogon lativittatus	0	0	0	0	0	0	0	0	0	0	0	0	0	0	0	0	0	0	1	1	1	0	0
Apogon maculatus	0	0	1	0	0	0	0	0	0	1	1	1	0	0	0	0	0	0	1	0	1	0	0
Apogon marquesensis	0	0	0	0	0	0	0	0	0	0	0	0	0	0	0	0	0	0	1	1	1	0	0
Apogon mosavi	0	0	0	0	0	0	0	0	0	0	0	0	0	0	0	0	1	0	1	1	1	0	0
Apogon natalensis	0	0	0	0	0	0	0	0	0	0	0	0	0	0	0	0	0	0	1	1	1	0	0
Apogon norfolcensis	0	0	0	0	0	0	0	0	0	0	0	0	0	0	0	0	0	0	0	0	1	0	0
Apogon notatus	0	0	1	0	0	0	0	0	0	1	1	1	0	0	0	0	1	1	0	1	1	0	0
Apogon pacificus	0	0	1	0	0	0	0	0	0	1	1	1	1	0	0	0	1	1	1	1	1	0	0
Apogon phenax	0	0	1	0	0	0	0	0	0	1	1	1	0	0	0	0	1	1	1	1	1	0	1
Apogon pillionatus	0	0	0	0	0	0	0	0	0	0	0	0	0	0	0	0	0	0	1	1	1	0	0
Apogon planifrons	0	0	1	0	0	0	0	0	0	1	1	1	0	0	0	0	1	1	1	1	1	0	0
Apogon pseudomaculatus	0	0	1	0	0	0	0	0	0	1	1	1	0	0	0	0	0	0	1	1	1	0	0
Apogon quadrisquamatus	0	0	0	0	0	0	0	0	0	0	0	0	0	0	0	0	1	1	0	0	0	0	0
Apogon retrosella	0	0	1	0	0	0	0	0	0	1	1	1	0	0	0	0	1	1	1	1	1	0	0
Apogon robbyi	0	0	0	0	0	0	0	0	0	0	0	0	0	0	0	0	0	0	0	1	1	0	0
Apogon robinsi	0	0	0	0	0	0	0	0	0	0	0	0	0	0	0	0	0	0	1	1	1	0	0
Apogon semilineatus	1	1	1	1	1	0	1	1	1	1	1	1	1	1	1	1	1	1	0	1	1	1	0
Apogon seminigracaudus	0	0	0	0	0	0	0	0	0	0	0	0	0	0	0	0	1	1	0	1	1	0	0
Apogon semiornatus	0	0	1	0	0	0	0	0	0	1	1	1	0	0	0	0	1	1	1	1	1	0	0
Apogon susanae	0	0	0	0	0	0	0	0	0	0	0	0	0	0	0	0	0	0	1	0	0	0	0
Apogon talboti	0	0	1	0	0	0	0	0	0	1	1	1	0	0	0	0	1	1	0	1	1	0	0
Apogon townsendi	0	0	1	0	0	0	0	0	0	1	1	1	0	0	0	0	1	1	1	1	1	0	1
Apogon unicolor	0	0	0	0	0	0	0	0	0	0	0	0	0	0	0	0	1	1	1	1	1	0	0
Apogonichthyoides brevicaudatus	0	0	1	0	0	0	0	0	0	1	1	1	0	0	0	0	1	1	0	1	1	0	0
Apogonichthyoides melas	0	0	1	0	0	0	0	0	0	1	1	1	0	0	0	0	1	1	1	1	1	0	0
Apogonichthyoides niger	0	0	1	0	0	0	0	0	0	1	1	1	0	0	0	0	1	1	1	1	1	0	0
Apogonichthyoides nigripinnis	0	0	0	1	1	0	1	0	0	0	0	0	0	0	0	0	0	0	0	1	1	0	0
Apogonichthyoides pharaonis	0	0	0	0	0	0	0	0	0	0	0	0	1	1	1	1	0	0	0	1	1	0	0
Apogonichthyoides taeniatus	0	0	0	0	0	0	0	0	0	0	0	0	0	0	0	0	1	1	1	1	1	0	0
Apogonichthyoides timorensis	0	0	0	0	0	0	0	0	0	0	0	0	0	0	0	0	0	0	0	0	1	0	0
Apogonichthyoides umbratilis	0	0	0	0	0	0	0	0	0	0	0	0	0	0	0	0	1	1	0	1	1	0	0
Apogonichthys ocellatus	0	0	0	0	0	0	0	0	0	0	0	0	0	0	0	0	0	0	1	1	1	0	0
Apogonichthys perdix	0	0	1	0	0	0	0	0	0	1	1	1	0	0	0	0	1	1	0	1	1	0	0
Apolemichthys arcuatus	0	0	0	0	0	0	0	0	0	0	0	0	1	1	1	1	0	1	0	0	1	1	0
Apolemichthys armitagei	1	1	1	1	1	0	1	1	1	1	1	1	0	0	0	0	1	1	0	0	0	1	0
Apolemichthys griffisi	1	1	1	1	1	0	1	1	1	1	1	1	1	1	1	1	1	1	0	0	1	1	0
Apolemichthys kingi	1	1	1	0	0	0	1	1	1	1	1	1	1	1	1	1	1	1	0	0	1	1	0
Apolemichthys trimaculatus	0	0	0	1	1	0	1	0	0	0	0	0	1	1	1	1	0	0	0	1	1	0	0
Apolemichthys xanthotis	0	0	0	0	0	0	0	0	0	0	0	0	0	0	0	0	0	0	0	0	1	0	0
Apolemichthys xanthurus	0	0	0	0	1	0	0	0	0	0	0	0	1	1	1	1	0	0	1	0	1	0	0
Apomatoceros alleni	0	0	0	0	0	0	0	0	0	0	0	0	1	1	0	1	0	1	0	0	0	0	0
Aporops bilinearis	0	0	0	0	0	0	0	0	0	0	0	0	1	1	1	1	1	0	1	1	1	0	0
Aposturisoma myriodon	1	1	1	1	1	0	1	1	1	1	1	1	1	1	1	1	0	0	0	0	0	0	0
Aprion virescens	0	0	0	0	0	0	0	0	0	0	0	0	1	1	1	1	1	1	1	1	1	0	0
Aprognathodon platyventris	0	0	0	0	0	0	0	0	0	0	0	0	0	0	0	0	0	0	0	1	1	0	0
Apsilus dentatus	0	0	0	0	0	0	0	0	0	0	0	0	0	0	0	0	0	0	1	1	1	0	0
Apterichtus klazingai	0	0	0	0	0	0	0	0	0	0	0	0	0	0	0	0	0	0	0	1	1	0	0
Apteronotus acidops	0	0	0	0	0	0	0	0	0	0	0	0	1	1	0	1	0	0	1	0	0	0	0
Apteronotus albifrons	1	1	1	1	1	0	1	1	1	1	1	1	1	1	0	1	1	1	1	1	1	1	0
Apteronotus anu	0	0	0	0	0	0	0	0	0	0	0	0	1	1	1	1	0	0	0	1	1	0	0
Apteronotus apurensis	0	0	0	0	0	0	0	0	0	0	0	0	1	1	1	1	1	1	1	1	1	0	0
Apteronotus bonapartii	0	0	0	0	0	0	0	0	0	0	0	0	1	1	0	1	1	0	1	1	1	0	0
Apteronotus caudimaculosus	0	0	0	0	0	0	0	0	0	0	0	0	1	1	1	1	0	0	1	1	1	0	1
Apteronotus cuchillejo	0	0	0	0	0	0	0	0	0	0	0	0	1	1	1	1	0	0	0	1	1	0	0
Apteronotus ellisi	0	0	0	0	0	0	0	0	0	0	0	0	1	1	1	1	1	0	0	1	1	0	0
Apteronotus eschmeyeri	0	0	0	0	0	0	0	0	0	0	0	0	1	1	1	1	1	0	1	1	1	0	0
Apteronotus galvisi	0	0	0	0	0	0	0	0	0	0	0	0	0	0	0	0	1	0	1	0	0	0	0
Apteronotus leptorhynchus	0	0	1	0	0	0	0	0	0	0	1	0	1	1	1	1	0	1	1	1	1	0	0
Apteronotus magdalenensis	0	0	0	0	0	0	0	0	0	0	0	0	0	0	0	0	1	0	1	0	0	0	0
Apteronotus mariae	0	0	0	0	0	0	0	0	0	0	0	0	1	1	1	1	1	0	1	1	1	0	0
Apteronotus rostratus	1	1	1	1	1	0	1	1	1	1	1	1	1	1	1	1	0	1	1	1	1	1	0
Apterygocampus epinnulatus	0	0	0	0	0	0	0	0	0	0	0	0	1	1	1	1	0	0	0	1	1	0	0
Aptocyclus ventricosus	1	1	1	1	1	0	1	1	1	1	1	1	1	1	1	1	1	1	0	1	1	1	1
Arabibarbus grypus	0	0	0	0	0	0	0	0	0	0	0	0	0	0	0	0	1	1	0	0	0	0	0
Aracana aurita	1	1	0	1	1	0	0	1	1	0	0	0	0	0	0	0	1	1	0	0	0	0	0
Aracana ornata	0	0	0	0	0	0	0	0	0	0	0	1	1	1	1	1	0	0	0	0	1	0	0
Arapaima gigas	1	1	1	1	1	0	1	1	1	1	1	1	1	1	1	1	1	1	0	1	1	0	0
Archamia bleekeri	0	0	1	0	0	0	0	0	0	1	1	1	0	0	0	0	1	1	0	1	1	0	0
Archamia fucata	0	0	0	0	0	0	0	0	0	0	0	0	0	0	0	0	1	1	1	0	0	0	1
Archamia lineolata	0	0	0	0	0	0	0	0	0	0	0	0	0	0	0	0	0	0	0	1	1	0	0
Archiaphyosemion guineense	1	1	1	1	1	0	1	1	1	1	1	1	1	1	1	1	1	1	1	1	1	0	0
Archocentrus centrarchus	0	0	0	0	0	0	0	0	0	0	0	0	1	1	1	1	1	1	0	1	1	0	0
Archocentrus multispinosus	0	0	0	0	0	0	0	0	0	0	0	0	1	1	1	1	1	0	0	1	1	0	1
Archocentrus spinosissimus	0	0	0	0	0	0	0	0	0	0	0	0	1	1	1	1	0	0	0	1	1	0	0
Archolaemus blax	0	0	0	0	0	0	0	0	0	0	0	0	1	1	0	1	0	1	0	0	0	0	0
Archoplites interruptus	0	0	0	0	0	0	0	0	0	0	0	1	1	1	1	1	1	1	0	0	1	0	0
Archosargus probatocephalus	0	0	0	0	0	0	0	0	0	0	0	0	1	1	1	1	0	0	1	0	1	0	0
Archosargus rhomboidalis	0	0	0	0	0	0	0	0	0	0	0	0	1	1	1	1	0	0	1	0	1	0	0
Arcos erythrops	0	0	0	0	0	0	0	0	0	0	0	0	0	0	0	0	0	0	0	0	1	0	0
Arcos nudus	0	0	0	0	0	0	0	0	0	0	0	0	0	0	0	0	0	0	1	0	0	0	0
Arctogadus glacialis	1	1	0	0	0	0	1	1	1	1	0	1	1	1	1	1	1	1	0	1	1	1	0
Arctoscopus japonicus	0	1	1	1	1	0	0	1	1	1	1	1	1	1	1	1	1	1	1	1	1	1	0
Arctozenus risso	0	0	0	1	1	0	1	0	0	0	0	0	0	0	0	0	1	1	1	1	1	0	0
Arcygobius baliurus	0	0	0	0	0	0	0	0	0	0	0	0	1	1	1	1	0	0	1	1	1	0	0
Arenigobius bifrenatus	0	0	1	0	0	0	0	0	0	1	1	1	1	1	1	1	1	1	0	0	1	0	0
Arenigobius frenatus	0	0	0	0	0	0	0	0	0	0	0	0	0	0	0	0	1	0	0	0	0	0	0
Argentina aliceae	0	0	0	0	0	0	0	0	0	0	0	0	0	0	0	0	0	0	1	1	1	0	0
Argentina australiae	0	0	0	0	0	0	0	0	0	0	0	0	1	1	1	1	0	0	0	0	0	0	0
Argentina elongata	0	0	0	0	0	0	0	0	0	0	0	0	0	0	0	0	0	0	1	1	1	0	0
Argentina euchus	0	0	0	0	0	0	0	0	0	0	0	0	0	0	0	0	0	0	0	1	1	0	0
Argentina kagoshimae	0	0	0	0	0	0	0	0	0	0	0	0	0	0	0	0	1	1	1	0	0	0	0
Argentina sialis	0	0	0	0	0	0	0	0	0	0	0	0	1	1	1	1	0	0	1	1	1	0	0
Argentina silus	1	1	1	1	1	0	1	1	1	1	1	1	1	1	1	1	1	1	1	1	1	1	0
Argentina sphyraena	0	0	0	0	0	0	0	0	0	0	0	0	1	1	1	1	0	0	1	1	1	0	0
Argentina striata	0	0	0	0	0	0	0	0	0	0	0	0	0	0	0	0	1	1	1	0	0	0	0
Argonectes robertsi	0	0	0	0	0	0	0	0	0	0	0	0	1	1	1	1	0	0	0	0	0	0	0
Argopleura magdalenensis	0	0	0	0	0	0	0	0	0	0	0	0	1	0	1	1	0	0	0	0	0	0	0
Argyrocottus zanderi	0	0	1	0	0	0	0	0	0	0	1	0	0	0	0	0	0	0	0	0	0	0	0
Argyropelecus aculeatus	0	0	0	0	0	0	0	0	0	0	0	0	1	1	1	1	1	1	1	1	1	0	0
Argyropelecus affinis	0	0	0	0	0	0	0	0	0	0	0	0	1	1	1	1	1	1	1	0	1	0	0
Argyropelecus gigas	0	0	0	0	0	0	0	0	0	0	0	0	0	0	0	0	0	0	0	1	1	0	0
Argyropelecus hemigymnus	0	0	0	0	0	0	0	0	0	0	0	0	1	1	1	1	0	0	1	1	1	0	0
Argyropelecus lychnus	0	0	0	0	0	0	0	0	0	0	0	0	1	1	1	1	0	0	1	1	1	0	0
Argyropelecus olfersii	0	0	0	0	0	0	0	0	0	0	0	0	0	0	0	0	0	0	1	1	1	0	0
Argyropelecus sladeni	0	0	0	0	0	0	0	0	0	0	0	0	1	1	1	1	1	1	1	1	1	0	0
Argyrops bleekeri	0	0	0	0	0	0	0	0	0	0	0	0	1	1	1	1	1	1	1	1	1	0	0
Argyrops filamentosus	0	0	0	0	0	0	0	0	0	0	0	0	0	0	0	0	0	0	0	1	1	0	0
Argyrops spinifer	0	0	0	1	1	0	1	0	0	0	0	0	0	0	0	0	1	1	0	1	1	0	0
Argyrosomus amoyensis	0	0	0	0	0	0	1	0	0	1	0	1	0	0	0	0	0	0	0	0	0	1	0
Argyrosomus inodorus	0	0	1	0	0	0	0	0	0	1	1	0	1	1	1	1	0	0	0	1	1	0	0
Argyrosomus japonicus	0	0	0	1	1	0	1	0	1	0	0	0	1	1	1	1	1	1	0	1	1	1	0
Argyrosomus regius	0	0	0	0	0	0	0	0	0	0	0	0	0	0	0	0	1	1	1	1	1	0	1
Argyrosomus thorpei	0	0	0	0	0	0	0	0	0	0	0	0	0	0	0	0	0	0	0	1	1	0	0
Argyrozona argyrozona	0	0	1	0	0	0	0	0	0	1	1	0	1	1	1	1	0	0	0	1	1	0	1
Ariomma bondi	0	0	0	0	0	0	0	0	0	0	0	0	0	0	0	0	0	0	0	1	1	0	0
Ariomma brevimanus	0	0	0	0	0	0	0	0	0	0	0	0	1	1	1	1	1	1	0	1	1	0	0
Ariomma indica	1	1	1	0	0	0	1	1	1	1	1	1	1	1	1	1	1	1	0	1	1	1	0
Ariomma lurida	1	1	1	1	1	0	1	1	1	1	1	1	1	1	1	1	1	1	0	1	1	1	1
Ariomma melanum	0	0	0	0	0	0	0	0	0	0	0	0	0	0	0	0	1	0	1	0	0	0	0
Ariomma regulus	0	0	0	0	0	0	0	0	0	0	0	0	1	1	1	1	0	0	0	1	1	0	0
Ariopsis felis	0	0	0	0	0	0	0	0	0	0	0	0	1	1	1	1	1	1	0	1	1	0	0
Ariopsis seemanni	1	1	0	1	1	0	1	1	1	1	1	1	1	1	1	1	1	1	0	1	1	1	0
Ariosoma aff.	0	0	0	0	0	0	0	0	0	0	0	0	0	0	0	0	0	0	0	1	1	0	0
Ariosoma anago	1	1	1	1	1	0	1	1	1	1	1	0	0	0	0	0	0	1	0	1	1	0	0
Ariosoma anale	0	0	0	0	0	0	0	0	0	0	0	0	0	0	0	0	0	0	1	1	1	0	0
Ariosoma balearicum	1	1	1	1	1	0	1	1	1	1	1	0	1	1	1	1	0	0	0	0	0	0	0
Ariosoma bowersi	0	0	0	0	0	0	0	0	0	0	0	0	0	0	0	0	1	0	0	1	1	0	0
Ariosoma kapala	1	1	1	1	1	0	1	1	1	1	1	0	1	1	1	1	0	0	0	0	0	0	0
Ariosoma major	1	1	1	1	1	0	1	1	1	1	1	0	1	1	1	1	0	0	0	0	0	0	0
Ariosoma meeki	1	1	1	1	1	0	1	1	1	1	1	1	1	1	1	1	0	1	1	0	0	0	0
Ariosoma prorigerum	0	0	0	0	0	0	0	0	0	0	0	0	0	0	0	0	0	0	0	1	1	0	0
Ariosoma scheelei	0	0	0	0	0	0	0	0	0	0	0	0	0	0	0	0	0	0	0	1	1	0	0
Ariosoma shiroanago	1	1	1	1	1	0	1	1	1	1	1	1	1	1	1	1	1	1	0	1	1	0	0
Aristochromis christyi	0	0	0	0	0	0	0	0	0	0	0	0	0	0	0	0	0	1	0	0	0	0	0
Aristostomias polydactylus	0	0	0	0	0	0	0	0	0	0	0	0	0	0	0	0	1	1	0	0	0	0	0
Aristostomias scintillans	0	0	0	0	0	0	0	0	0	0	0	0	1	1	1	1	1	1	1	1	1	0	0
Aristostomias tittmanni	0	0	0	0	0	0	0	0	0	0	0	0	0	0	0	0	1	1	1	1	1	0	0
Arius aff.	0	0	0	0	0	0	0	0	0	0	0	0	1	1	1	1	1	0	0	0	0	0	1
Arius arius	0	0	0	0	0	0	0	0	0	0	0	0	1	1	1	1	1	0	0	0	0	0	1
Arius dispar	1	1	0	1	1	0	1	1	1	1	1	0	1	1	1	1	1	1	0	1	1	0	1
Arius gagora	0	0	0	0	0	0	0	0	0	0	0	0	1	1	0	1	1	0	0	0	0	0	1
Arius jella	0	0	0	0	0	0	0	0	0	0	0	0	0	0	0	0	0	1	0	0	0	0	0
Arius leptonotacanthus	0	0	0	0	0	0	0	0	0	0	0	0	1	1	1	1	1	0	0	0	0	0	0
Arius maculatus	0	0	0	0	0	0	0	0	0	0	0	1	1	1	1	1	1	1	0	1	1	1	0
Arius madagascariensis	0	0	0	0	0	0	0	0	0	0	0	0	1	1	1	1	1	0	0	0	0	0	0
Arius manillensis	0	0	0	0	0	0	0	0	0	0	0	0	0	0	0	0	1	1	0	1	1	0	0
Arius oetik	0	0	0	0	0	0	0	0	0	0	0	0	1	1	1	1	1	0	0	0	0	0	0
Arius subrostratus	0	0	0	0	0	0	0	0	0	0	0	0	1	1	0	1	1	1	0	1	1	0	0
Arnoglossus capensis	0	0	0	0	0	0	0	0	0	0	0	0	0	0	0	0	0	0	1	1	1	0	0
Arnoglossus imperialis	0	0	0	0	0	0	0	0	0	0	0	1	1	1	0	1	1	0	0	1	1	0	0
Arnoglossus laterna	1	1	1	1	1	0	1	1	1	1	1	1	0	0	1	0	1	1	1	1	1	0	0
Arnoglossus macrolophus	0	0	0	0	0	0	0	0	0	0	0	0	0	0	0	0	0	0	1	1	1	0	0
Arnoglossus polyspilus	1	1	1	1	1	0	1	1	1	1	1	1	1	1	1	1	1	0	1	1	1	0	0
Arnoglossus rueppelii	0	0	0	0	0	0	0	0	0	0	0	0	0	0	0	0	0	0	1	1	1	0	0
Arnoglossus scapha	0	0	0	0	0	0	0	0	0	0	0	0	0	0	0	0	0	0	1	1	1	0	0
Arnoglossus tapeinosoma	0	0	0	0	0	0	0	0	0	0	0	1	1	0	1	1	0	0	1	0	0	0	0
Arnoglossus tenuis	1	1	1	1	1	0	1	1	1	1	1	1	1	1	1	1	0	0	0	1	1	0	0
Arnoglossus thori	0	0	0	0	0	0	0	0	0	0	0	0	1	1	1	1	0	0	1	1	1	0	0
Arnoldichthys spilopterus	0	0	0	0	0	0	0	0	0	0	0	0	1	1	1	1	0	0	0	1	1	0	1
Arothron diadematus	0	0	0	0	0	0	0	0	0	0	0	0	1	1	0	1	0	1	0	0	0	0	0
Arothron firmamentum	1	1	0	1	1	0	1	1	1	1	0	1	1	1	1	1	1	1	0	1	1	1	0
Arothron hispidus	1	1	1	1	1	0	1	1	1	1	1	1	0	0	0	0	1	1	1	1	1	1	0
Arothron immaculatus	1	1	0	0	0	0	0	1	0	0	0	0	1	1	0	1	0	0	0	1	1	0	0
Arothron leopardus	0	0	0	0	0	0	0	0	0	0	0	0	1	1	1	1	0	0	0	0	0	0	0
Arothron manilensis	0	0	1	1	1	0	1	0	1	1	1	1	0	0	1	0	1	1	0	0	0	1	1
Arothron mappa	1	1	1	1	1	0	1	1	1	1	1	1	1	1	1	1	1	0	0	1	1	1	0
Arothron meleagris	1	1	0	1	1	0	0	1	1	0	0	0	1	1	1	1	0	0	0	0	0	0	1
Arothron nigropunctatus	0	0	0	0	0	0	0	0	0	0	0	0	0	0	0	0	1	1	0	1	1	0	0
Arothron reticularis	0	0	0	0	0	0	0	0	1	0	0	0	1	1	1	1	0	0	0	0	0	0	0
Arothron stellatus	0	0	0	1	1	0	1	0	0	0	0	0	1	1	1	1	1	1	0	1	1	0	0
Arrhamphus sclerolepis	0	0	0	0	0	0	0	0	0	0	0	0	1	1	1	1	1	0	0	1	1	0	1
Arripis georgianus	0	0	0	0	0	0	0	0	0	0	0	0	1	1	1	1	0	0	0	1	1	0	0
Arripis trutta	1	1	1	1	1	0	1	1	1	1	1	1	0	0	0	0	1	1	1	1	1	0	0
Arripis truttaceus	0	0	0	0	0	0	0	0	0	0	0	1	1	1	1	1	0	0	0	0	0	0	0
Artedidraco longibarbatus	0	0	0	0	0	0	0	0	0	0	0	0	1	1	1	1	0	0	0	0	0	0	0
Artedidraco mirus	0	0	0	0	0	0	0	0	0	0	0	0	1	1	1	1	0	0	1	0	0	0	0
Artedidraco orianae	0	0	0	0	0	0	0	0	0	0	0	0	0	0	0	0	1	0	1	0	0	0	0
Artedidraco shackletoni	0	0	0	0	0	0	0	0	0	0	0	0	1	1	1	1	1	1	0	0	0	0	0
Artediellus atlanticus	1	1	0	0	0	0	1	1	1	1	1	0	0	0	0	0	0	0	1	1	1	1	1
Artediellus neyelovi	0	0	1	0	0	0	0	0	0	0	1	0	0	0	0	0	0	0	1	0	0	0	1
Artediellus pacificus	0	0	0	0	0	0	0	0	0	0	0	0	0	0	0	0	0	0	1	0	0	0	0
Artediellus scaber	0	0	0	0	0	0	0	0	0	0	0	0	0	0	0	0	0	0	0	1	1	0	0
Artediellus uncinatus	0	0	0	0	0	0	0	0	0	0	0	0	0	0	0	0	0	0	1	0	0	0	0
Artedius corallinus	0	0	1	0	0	0	0	0	0	0	1	0	1	1	1	1	0	0	0	1	1	0	0
Artedius fenestralis	1	1	1	1	1	0	0	1	1	0	1	0	0	0	0	0	1	1	0	1	1	0	0
Artedius harringtoni	0	0	1	0	0	0	0	0	0	0	1	0	1	1	1	1	0	0	0	1	1	0	0
Artedius lateralis	0	0	1	0	0	0	0	0	0	0	1	0	1	1	1	1	1	1	0	1	1	0	0
Artedius notospilotus	0	0	0	0	0	0	0	0	0	0	0	0	0	0	0	0	0	0	0	1	1	0	0
Aruma histrio	0	0	1	0	0	0	0	0	0	1	1	1	1	1	1	1	0	0	0	0	0	0	0
Ascelichthys rhodorus	0	0	1	0	0	0	0	0	0	0	1	0	0	0	0	0	0	0	1	0	0	0	1
Asemichthys taylori	0	0	1	0	0	0	0	0	0	0	1	0	0	0	0	0	0	0	0	1	1	0	0
Aseraggodes heemstrai	0	0	0	0	0	0	0	0	0	0	0	1	1	1	1	1	1	1	1	0	1	0	0
Aseraggodes kaianus	0	0	0	0	0	0	0	0	0	0	0	1	1	0	1	1	0	0	1	1	1	0	0
Aseraggodes kobensis	1	1	1	1	1	0	1	1	1	1	1	1	1	1	1	1	1	1	1	1	1	1	0
Aseraggodes melanostictus	0	0	0	0	0	0	0	0	0	0	0	0	0	0	0	0	1	1	1	0	0	0	0
Aseraggodes whitakeri	0	0	0	0	0	0	0	0	0	0	0	0	0	0	0	0	1	1	1	0	1	0	0
Askoldia variegata	0	0	0	0	0	0	0	0	0	0	0	0	1	1	1	1	1	1	0	1	1	0	0
Aspasma minima	1	1	0	0	0	0	0	1	0	0	0	1	1	1	1	1	1	1	1	1	1	0	0
Aspasma ubauo	0	0	1	1	1	0	1	0	1	1	1	0	0	0	0	0	0	0	0	0	0	0	0
Aspasmogaster costata	0	0	0	0	0	0	0	0	0	0	0	0	0	0	0	0	0	0	0	1	1	0	0
Aspidontus dussumieri	0	0	0	0	0	0	0	0	0	0	0	0	0	0	0	0	1	0	0	0	0	0	0
Aspidontus taeniatus	0	0	0	0	0	0	0	0	0	0	0	0	1	1	1	1	0	0	0	0	1	0	0
Aspidophoroides bartoni	0	0	0	0	0	0	0	0	0	0	0	0	0	0	0	0	0	0	0	1	1	0	0
Aspidophoroides monopterygius	1	1	1	0	0	0	1	1	1	0	1	0	1	1	1	1	0	0	0	0	0	0	0
Aspidoras albater	0	0	0	0	0	0	0	0	0	0	0	0	1	1	1	1	0	1	0	0	0	0	0
Aspidoras depinnai	0	0	0	0	0	0	0	0	0	0	0	0	1	1	0	1	0	0	0	0	0	0	0
Aspidoras eurycephalus	0	0	0	0	0	0	0	0	0	0	0	0	1	1	1	1	0	1	1	1	1	0	0
Aspidoras fuscoguttatus	0	0	0	0	0	0	0	0	0	0	0	0	1	1	0	1	0	1	1	1	1	0	0
Aspidoras menezesi	0	0	0	0	0	0	0	0	0	0	0	0	0	0	0	0	0	0	1	0	0	0	0
Aspidoras microgalaeus	0	0	0	0	0	0	0	0	0	0	0	0	1	1	0	1	0	0	0	0	0	0	0
Aspidoras pauciradiatus	0	0	0	0	0	0	0	0	0	0	0	0	1	1	1	1	0	1	0	0	0	0	0
Aspidoras poecilus	0	0	0	0	0	0	0	0	0	0	0	0	1	1	1	1	0	1	0	0	0	0	0
Aspidoras raimundi	0	0	0	0	0	0	0	0	0	0	0	0	1	1	1	1	0	0	0	0	0	0	0
Aspidoras spilotus	0	0	0	0	0	0	0	0	0	0	0	0	1	1	1	1	0	0	0	0	0	0	0
Aspidoras taurus	0	0	0	0	0	0	0	0	0	0	0	0	1	1	1	1	0	1	0	0	0	0	0
Aspiolucius esocinus	1	1	1	0	0	0	1	1	1	1	0	1	1	1	1	1	1	1	0	0	0	1	0
Aspiorhynchus laticeps	1	1	0	1	1	0	1	1	1	1	0	1	1	1	0	1	0	0	0	0	0	1	0
Aspredinichthys tibicen	0	0	0	0	0	0	0	0	0	0	0	0	1	1	1	1	0	0	1	1	1	0	0
Aspredo aspredo	0	0	0	0	0	0	0	0	0	0	0	0	1	1	1	1	0	0	1	1	1	0	0
Asprocottus herzensteini	0	0	0	0	0	0	0	0	0	0	0	0	0	0	0	0	0	0	0	0	0	0	1
Asprocottus platycephalus	0	0	0	0	0	0	0	0	0	0	0	0	0	0	0	0	0	0	0	0	0	0	1
Asprocottus pulcher	1	1	0	1	1	0	0	1	1	0	0	0	1	1	1	1	0	0	0	0	0	0	0
Assessor flavissimus	0	0	0	0	0	0	0	0	0	0	0	0	0	0	0	0	1	0	0	0	0	0	0
Assessor macneilli	0	0	0	0	0	0	0	0	0	0	0	0	0	0	0	0	0	0	1	1	1	0	0
Assessor randalli	0	0	0	0	0	0	0	0	0	0	0	0	0	0	0	0	0	0	1	0	0	0	0
Assurger anzac	0	0	1	1	1	0	0	0	0	0	1	1	1	1	1	1	1	1	1	1	1	1	0
Astatoreochromis alluaudi	0	0	0	0	0	0	0	0	0	0	0	0	1	1	1	1	1	1	0	0	0	0	1
Astatotilapia bloyeti	0	0	0	0	0	0	0	0	0	0	0	0	0	0	0	0	1	0	0	0	0	1	0
Astatotilapia calliptera	1	1	0	0	0	0	1	1	1	0	0	1	1	1	0	1	1	1	0	0	1	1	1
Astatotilapia flaviijosephi	0	0	0	0	0	0	0	0	0	0	0	0	0	0	0	0	1	1	0	0	1	0	0
Asterorhombus cocosensis	0	0	0	0	0	0	0	0	0	0	0	0	0	0	0	0	1	1	1	1	1	0	0
Asterorhombus fijiensis	0	0	0	0	0	0	0	0	0	0	0	1	1	1	1	1	1	0	0	0	0	0	0
Asterorhombus filifer	0	0	0	0	0	0	0	0	0	0	0	0	0	0	0	0	1	1	1	0	0	0	0
Asterorhombus intermedius	1	1	1	1	1	0	1	1	1	1	1	0	1	1	1	1	1	1	1	1	1	0	0
Asterropteryx ensifera	0	0	0	0	0	0	0	0	0	0	0	0	0	0	0	0	1	1	1	1	1	0	0
Asterropteryx semipunctata	1	1	1	1	1	0	1	1	1	1	1	1	1	1	1	1	1	1	1	1	1	1	0
Astrabe flavimaculata	0	0	0	0	0	0	0	0	0	0	0	0	0	0	0	0	0	0	0	0	0	0	1
Astrapogon alutus	0	0	1	0	0	0	0	0	0	1	1	0	0	0	0	0	0	0	1	1	1	0	0
Astrapogon puncticulatus	0	0	0	0	0	0	0	0	0	0	0	1	0	0	0	0	1	1	1	0	0	0	0
Astrapogon stellatus	0	0	0	0	0	0	0	0	0	0	0	0	0	0	0	0	0	0	1	1	1	0	0
Astrodoras asterifrons	0	0	0	0	0	0	0	0	0	0	0	0	1	1	1	1	0	0	1	1	1	0	0
Astronesthes boulengeri	0	0	0	0	0	0	0	0	0	0	0	0	0	0	0	0	0	0	1	1	1	0	0
Astronesthes chrysophekadion	0	0	0	0	0	0	0	0	0	0	0	0	1	1	0	1	0	0	0	0	0	0	0
Astronesthes gemmifer	0	0	0	0	0	0	0	0	0	0	0	0	0	0	0	0	1	1	0	0	0	0	0
Astronesthes illuminatus	0	0	0	0	0	0	0	0	0	0	0	0	0	0	0	0	0	0	0	1	1	0	0
Astronesthes indopacificus	0	0	0	0	0	0	0	0	0	0	0	0	0	0	0	0	1	1	0	0	0	0	0
Astronesthes lucifer	0	0	0	0	0	0	0	0	0	0	0	0	0	0	1	0	0	0	1	1	1	0	0
Astronesthes psychrolutes	0	0	0	0	0	0	0	0	0	0	0	0	0	0	0	0	0	0	0	1	1	0	0
Astronotus crassipinnis	0	0	0	0	0	0	0	0	0	0	0	0	0	0	0	0	0	0	0	1	1	0	0
Astronotus ocellatus	1	1	1	0	0	0	0	1	1	0	0	1	1	1	1	1	1	1	0	1	1	1	0
Astroscopus guttatus	0	0	0	1	1	0	1	0	0	1	1	0	0	0	0	0	0	0	0	1	1	0	0
Astroscopus y-graecum	0	0	0	0	0	0	0	0	0	0	0	0	0	0	0	0	1	0	0	0	0	0	0
Astyanacinus moorii	0	0	0	0	0	0	0	0	0	0	0	0	1	1	1	1	0	0	0	0	0	0	0
Astyanacinus multidens	0	0	0	0	0	0	0	0	0	0	0	0	1	1	1	1	0	0	0	0	0	0	0
Astyanax abramis	0	0	0	0	0	0	0	0	0	0	0	0	1	1	1	1	1	1	1	1	1	0	0
Astyanax aeneus	0	0	0	0	0	0	0	0	0	0	0	0	0	0	1	0	0	0	1	0	0	0	0
Astyanax aff.	0	0	0	0	0	0	0	0	0	0	0	0	0	0	0	0	1	1	1	1	1	0	0
Astyanax altiparanae	0	0	0	0	0	0	0	0	0	0	0	0	1	1	1	1	1	1	0	1	1	0	0
Astyanax argyrimarginatus	0	0	0	0	0	0	0	0	0	0	0	0	0	0	0	0	0	0	1	1	1	0	0
Astyanax asuncionensis	0	0	0	0	0	0	0	0	0	0	0	0	0	0	0	0	0	0	1	1	1	0	0
Astyanax aurocaudatus	0	0	0	0	0	0	0	0	0	0	0	0	1	1	1	1	0	0	0	0	0	0	0
Astyanax bacalarensis	0	0	0	0	0	0	0	0	0	0	0	0	0	0	0	0	0	0	1	0	0	0	0
Astyanax bagual	0	0	0	0	0	0	0	0	0	0	0	0	0	0	0	0	1	1	1	0	0	0	0
Astyanax belizanus	0	0	0	0	0	0	0	0	0	0	0	0	1	1	1	1	0	0	1	0	0	0	0
Astyanax bimaculatus	0	0	0	1	1	0	0	0	0	0	0	0	1	1	1	1	1	1	0	1	1	0	0
Astyanax biotae	0	0	0	0	0	0	0	0	0	0	0	0	0	0	0	0	1	1	0	0	0	0	0
Astyanax bockmanni	0	0	0	0	0	0	0	0	0	0	0	0	0	0	0	0	1	1	1	0	0	0	0
Astyanax brachypterygium	0	0	0	0	0	0	0	0	0	0	0	0	0	0	0	0	1	1	1	0	0	0	0
Astyanax bransfordii	0	0	0	0	0	0	0	0	0	0	0	0	0	0	0	0	0	0	1	0	0	0	0
Astyanax caballeroi	0	0	0	0	0	0	0	0	0	0	0	0	1	1	0	1	0	0	0	0	0	0	0
Astyanax cremnobates	0	0	0	0	0	0	0	0	0	0	0	0	1	1	1	1	1	1	0	0	1	0	0
Astyanax douradilho	0	0	0	0	0	0	0	0	0	0	0	0	0	0	0	0	0	0	1	0	0	0	0
Astyanax elachylepis	0	0	0	0	0	0	0	0	0	0	0	0	0	0	0	0	0	0	1	1	1	0	0
Astyanax festae	0	0	0	0	0	0	0	0	0	0	0	0	0	0	0	0	1	1	0	0	0	0	0
Astyanax goyacensis	0	0	0	0	0	0	0	0	0	0	0	0	0	0	0	0	1	1	1	0	0	0	0
Astyanax goyanensis	0	0	0	0	0	0	0	0	0	0	0	0	0	0	0	0	0	0	1	0	0	0	0
Astyanax gymnodontus	0	0	0	0	0	0	0	0	0	0	0	0	0	0	0	0	1	1	1	0	0	0	0
Astyanax henseli	0	0	0	0	0	0	0	0	0	0	0	0	0	0	0	0	1	1	1	1	1	0	0
Astyanax hubbsi	0	0	0	0	0	0	0	0	0	0	0	0	1	1	1	1	0	0	0	0	0	0	0
Astyanax intermedius	0	0	0	0	0	0	0	0	0	0	0	0	0	0	0	0	1	1	1	1	1	0	0
Astyanax jordani	0	0	0	0	0	0	0	0	0	0	0	0	0	0	0	0	1	1	1	0	0	0	0
Astyanax keronolepis	0	0	0	0	0	0	0	0	0	0	0	0	0	0	0	0	1	1	0	1	1	0	0
Astyanax lacustris	0	0	0	0	0	0	0	0	0	0	0	0	0	0	0	0	1	1	1	1	1	0	0
Astyanax laticeps	0	0	0	0	0	0	0	0	0	0	0	0	0	0	0	0	1	1	1	0	0	0	0
Astyanax longirhinus	0	0	0	0	0	0	0	0	0	0	0	0	0	0	0	0	1	1	1	0	0	0	0
Astyanax magdalenae	0	0	0	0	0	0	0	0	0	0	0	0	1	1	1	1	1	1	1	0	0	0	0
Astyanax maximus	0	0	0	0	0	0	0	0	0	0	0	0	1	1	1	1	0	0	0	0	0	0	0
Astyanax metae	0	0	0	0	0	0	0	0	0	0	0	0	0	0	0	0	1	1	1	1	1	0	0
Astyanax mexicanus	1	1	0	1	1	0	1	1	1	1	0	1	0	0	0	0	0	0	1	1	1	0	0
Astyanax microlepis	0	0	0	0	0	0	0	0	0	0	0	0	1	1	1	1	0	0	0	0	0	0	0
Astyanax nasutus	0	0	0	0	0	0	0	0	0	0	0	0	1	1	1	1	0	0	1	0	0	0	0
Astyanax nicaraguensis	0	0	0	0	0	0	0	0	0	0	0	0	1	1	0	1	0	0	0	0	0	0	0
Astyanax orthodus	0	0	0	0	0	0	0	0	0	0	0	0	1	1	1	1	1	1	1	1	1	0	0
Astyanax pirapuan	0	0	0	0	0	0	0	0	0	0	0	0	0	0	0	0	1	1	0	1	1	0	0
Astyanax ruberrimus	0	0	0	0	0	0	0	0	0	0	0	0	1	1	1	1	0	0	1	0	0	0	0
Astyanax schubarti	0	0	0	0	0	0	0	0	0	0	0	0	0	0	0	0	0	0	1	0	0	0	0
Astyanax serratus	0	0	0	0	0	0	0	0	0	0	0	0	0	0	0	0	0	0	0	1	1	0	0
Astyanax venezuelae	0	0	0	0	0	0	0	0	0	0	0	0	0	0	0	0	1	1	1	1	1	0	0
Astyanax vermilion	0	0	0	0	0	0	0	0	0	0	0	0	0	0	0	0	1	1	1	1	1	0	0
Astyanax xavante	0	0	0	0	0	0	0	0	0	0	0	0	0	0	0	0	1	1	1	0	0	0	0
Ataeniobius toweri	0	0	0	0	0	0	0	0	0	0	0	0	0	0	0	0	0	0	0	1	1	0	0
Ataxolepis apus	1	1	1	1	1	0	1	1	1	1	1	1	1	1	1	1	1	1	0	1	1	0	1
Ateleopus japonicus	1	1	0	0	0	0	0	1	1	0	0	1	0	0	0	0	1	1	1	1	1	1	0
Ateleopus purpureus	0	0	1	1	1	0	1	0	0	1	1	0	1	1	1	1	0	0	1	0	0	0	0
Atheresthes evermanni	0	0	0	0	0	0	0	0	0	0	0	1	1	1	0	1	1	1	1	1	1	0	0
Atheresthes stomias	1	1	0	1	1	0	0	1	1	0	0	0	1	1	1	1	1	1	1	1	1	0	0
Atherina boyeri	1	1	0	1	1	0	0	1	1	0	0	0	1	1	1	1	1	0	1	1	1	0	0
Atherina breviceps	0	0	0	0	0	0	0	0	0	0	0	0	1	1	1	1	0	0	1	1	1	0	0
Atherina hepsetus	1	1	0	1	1	0	0	1	1	0	0	0	1	1	1	1	1	0	0	1	1	0	0
Atherina presbyter	0	0	0	1	1	0	0	0	0	0	0	0	1	1	1	1	1	0	1	1	1	0	0
Atherinason hepsetoides	0	0	0	0	0	0	0	0	0	0	0	0	1	1	1	1	0	0	0	0	0	0	0
Atherinella alvarezi	0	0	0	0	0	0	0	0	0	0	0	0	0	0	0	0	0	0	0	1	1	0	0
Atherinella argentea	0	0	0	0	0	0	0	0	0	0	0	0	0	0	0	0	0	0	0	0	0	0	1
Atherinella blackburni	0	0	0	0	0	0	0	0	0	0	0	0	0	0	0	0	1	0	0	0	0	0	0
Atherinella brasiliensis	0	0	0	0	0	0	0	0	0	0	0	0	0	0	0	0	0	0	0	1	1	0	0
Atherinella chagresi	0	0	0	0	0	0	0	0	0	0	0	0	0	0	0	0	0	0	1	1	1	0	0
Atherinella hubbsi	0	0	0	0	0	0	0	0	0	0	0	0	0	0	0	0	0	0	0	1	1	0	0
Atherinella panamensis	0	0	0	0	0	0	0	0	0	0	0	1	1	1	1	1	0	0	1	0	0	0	0
Atherinella pellosemeion	0	0	0	0	0	0	0	0	0	0	0	0	0	0	0	0	0	0	0	0	0	0	1
Atherinella serrivomer	0	0	0	0	0	0	0	0	0	0	0	0	0	0	0	0	0	0	0	0	0	0	1
Atherinomorus aetholepis	0	0	0	0	0	0	0	0	0	0	0	0	1	1	1	1	0	0	1	0	0	0	0
Atherinomorus duodecimalis	0	0	0	0	0	0	0	0	0	0	0	0	0	0	0	0	0	0	0	1	1	0	0
Atherinomorus endrachtensis	0	0	0	0	0	0	0	0	0	0	0	1	1	1	1	1	0	0	0	1	1	0	0
Atherinomorus forskalii	0	0	0	0	0	0	0	0	0	0	0	0	1	1	1	1	0	0	0	1	1	0	1
Atherinomorus insularum	0	0	0	0	0	0	0	0	0	0	0	0	0	0	0	0	0	0	0	1	1	0	0
Atherinomorus lacunosus	1	1	1	1	1	0	1	1	1	1	1	1	1	1	1	1	1	1	1	1	1	1	0
Atherinomorus lineatus	0	0	0	0	0	0	0	0	0	1	0	0	0	0	0	0	0	0	0	0	0	0	0
Atherinomorus ogilbyi	0	0	0	0	0	0	0	0	0	0	0	0	0	0	0	0	0	0	0	0	0	0	1
Atherinomorus regina	0	0	0	0	0	0	0	0	0	0	0	0	1	1	1	1	0	0	0	0	0	0	0
Atherinomorus stipes	0	0	0	1	1	0	0	0	0	0	0	0	1	1	1	1	1	0	0	1	1	0	1
Atherinomorus vaigiensis	0	0	0	0	0	0	0	0	0	0	0	0	0	0	0	0	0	0	0	1	1	0	0
Atherinops affinis	0	0	0	0	0	0	0	0	0	0	0	0	1	1	1	1	0	1	0	1	1	0	0
Atherinopsis californiensis	0	0	0	1	1	0	0	0	0	0	0	0	0	0	0	0	0	0	0	1	1	0	0
Atherinosoma microstoma	1	1	1	1	1	0	1	1	1	1	1	1	1	1	1	1	1	1	1	1	1	0	1
Atherion elymus	0	0	0	0	0	0	0	0	0	0	0	0	1	1	1	1	0	0	0	0	0	0	0
Atlantirivulus haraldsiolii	0	0	1	0	0	0	0	0	0	1	1	0	0	0	0	0	0	0	0	0	0	0	0
Atlantirivulus janeiroensis	0	0	0	0	0	0	0	0	0	0	0	0	1	1	1	1	0	0	0	0	0	0	0
Atlantirivulus luelingi	0	0	1	0	0	0	0	0	0	1	1	0	1	1	1	1	0	0	0	0	0	0	0
Atlantirivulus riograndensis	0	0	0	0	0	0	0	0	0	0	0	0	1	1	1	1	0	0	0	0	0	0	0
Atlantirivulus santensis	0	0	1	0	0	0	0	0	0	1	1	0	1	1	1	1	0	0	0	0	0	0	0
Atopochilus savorgnani	0	0	0	0	0	0	0	0	0	0	0	0	0	0	0	0	1	0	0	1	1	0	0
Atractoscion aequidens	0	0	0	0	0	0	0	0	0	1	1	0	1	1	1	1	0	0	0	1	1	0	0
Atractoscion aff.	0	0	0	0	0	0	0	0	0	0	0	0	1	1	1	1	0	0	0	0	0	0	0
Atractoscion nobilis	0	0	1	0	0	0	0	0	0	1	1	0	0	0	0	0	1	0	0	1	1	0	1
Atractosteus spatula	1	1	0	1	1	0	1	1	1	1	0	1	0	0	0	0	1	1	1	1	1	1	0
Atractosteus tristoechus	1	1	1	1	1	0	1	1	1	1	1	1	1	1	1	1	1	1	1	1	1	1	0
Atractosteus tropicus	1	1	1	1	1	0	1	1	1	1	1	1	1	1	1	1	1	1	1	1	1	1	1
Atrobucca nibe	1	1	1	1	1	0	1	1	1	1	1	1	1	1	1	1	1	1	1	1	1	1	0
Atrophacanthus japonicus	0	0	0	0	0	0	0	0	0	0	0	0	1	1	1	1	0	0	0	0	0	0	0
Atropus armatus	0	0	0	0	0	0	0	0	1	1	0	1	0	0	1	0	0	0	0	0	0	1	0
Atropus atropos	0	0	1	0	0	0	0	0	0	1	1	0	0	0	0	0	1	1	0	1	1	0	0
Atropus hedlandensis	0	0	0	0	0	0	0	0	0	0	0	0	1	1	1	1	1	1	0	0	0	0	0
Atropus mentalis	1	1	0	1	1	0	1	1	0	0	0	0	1	1	1	1	1	1	0	0	0	0	0
Atrosalarias holomelas	0	0	0	0	0	0	0	0	0	0	0	0	1	1	1	1	1	0	0	1	1	0	0
Attonitus bounites	0	0	0	0	1	0	0	0	0	0	0	0	1	1	1	1	0	0	0	0	0	0	0
Attonitus ephimeros	0	0	0	0	1	0	0	0	0	0	0	0	1	1	1	1	0	0	0	0	0	0	0
Attonitus irisae	0	0	0	0	1	0	0	0	0	0	0	0	1	1	1	1	0	0	1	0	0	0	0
Atule mate	1	1	1	1	1	0	1	1	1	1	1	1	1	1	1	1	1	1	0	1	1	1	0
Atypichthys latus	0	0	0	0	0	0	0	0	0	0	0	0	1	1	0	0	0	0	0	0	0	0	0
Atypichthys strigatus	1	1	0	1	1	0	1	1	1	0	0	0	1	1	1	1	1	0	0	1	1	0	0
Auchenionchus microcirrhis	1	1	0	1	1	0	1	1	1	0	0	0	0	1	1	1	0	0	0	0	0	0	0
Auchenipterichthys coracoideus	0	0	0	0	0	0	0	0	0	0	0	0	1	1	1	1	0	0	0	0	0	0	0
Auchenipterichthys longimanus	0	0	0	0	0	0	0	0	0	0	0	0	1	1	1	1	1	0	1	1	1	0	0
Auchenipterichthys punctatus	0	0	0	0	0	0	0	0	0	0	0	0	1	1	1	1	1	0	0	0	0	0	0
Auchenipterichthys thoracatus	1	1	1	1	1	0	1	1	1	1	1	1	1	1	1	1	0	0	0	0	0	0	0
Auchenipterus brachyurus	0	0	0	0	0	0	0	0	0	0	0	0	1	1	0	1	0	0	1	0	0	0	0
Auchenipterus demerarae	1	1	1	1	1	0	1	1	1	1	1	1	0	0	0	0	0	0	1	0	0	0	0
Auchenipterus dentatus	0	0	0	0	0	0	0	0	0	0	0	0	1	1	1	1	0	0	0	1	1	0	0
Auchenipterus nigripinnis	0	0	0	0	0	0	0	0	0	0	0	0	1	1	1	1	0	0	1	1	1	0	0
Auchenipterus nuchalis	0	0	0	0	0	0	0	0	0	0	0	0	0	0	0	0	0	0	1	0	0	0	0
Auchenoceros punctatus	0	0	0	0	0	0	0	0	0	0	0	0	0	0	0	0	0	0	0	1	1	0	0
Auchenoglanis biscutatus	0	0	0	0	0	0	0	0	0	0	0	0	0	0	0	0	0	0	0	1	1	0	0
Auchenoglanis occidentalis	1	1	1	1	1	0	1	1	1	1	1	1	1	1	1	1	1	1	0	1	1	1	0
Aulacocephalus temminckii	0	0	0	0	0	0	0	0	0	0	0	0	0	0	0	0	0	0	0	0	1	0	0
Aulichthys japonicus	1	1	1	0	0	0	1	1	1	1	1	1	1	1	1	1	1	1	0	1	1	0	0
Aulonocara baenschi	0	0	0	0	0	0	0	0	0	0	0	0	1	1	0	1	0	0	0	0	0	0	0
Aulonocara stuartgranti	0	0	0	0	0	0	1	0	0	1	0	1	1	1	1	1	1	1	0	0	1	1	0
Aulonocranus dewindti	0	0	0	0	0	0	0	0	0	0	0	0	0	0	0	0	1	1	0	0	1	0	0
Aulopareia ocellata	0	0	0	0	0	0	0	0	0	0	0	0	0	0	0	0	0	0	1	0	1	0	0
Aulopus filamentosus	0	0	0	0	0	0	0	0	0	0	0	0	1	1	1	1	1	1	1	1	1	0	0
Aulopyge huegelii	1	1	1	0	0	0	1	1	1	1	1	1	1	1	1	1	1	1	0	1	1	1	0
Aulorhynchus flavidus	1	1	1	1	1	0	1	1	1	1	1	1	1	1	1	1	1	1	1	1	1	0	0
Aulostomus chinensis	1	1	1	1	1	0	1	1	1	1	1	1	1	1	1	1	1	1	1	0	0	1	0
Aulostomus maculatus	0	0	0	0	0	0	0	0	0	0	0	0	1	1	1	1	0	0	1	0	0	0	0
Aulotrachichthys novaezelandicus	0	0	0	0	0	0	0	0	0	0	0	0	0	0	0	0	0	0	1	1	1	0	0
Aulotrachichthys prosthemius	0	0	0	0	0	0	0	0	0	0	0	0	1	1	1	1	0	0	1	1	1	0	0
Aurigequula fasciata	0	0	0	0	0	0	0	0	0	0	0	0	1	1	1	1	0	0	0	1	1	0	0
Aurigequula longispina	0	0	0	0	0	0	0	0	0	0	0	0	1	1	1	1	0	0	0	0	0	0	0
Auriglobus modestus	1	1	1	1	1	0	1	1	1	1	1	1	1	1	1	1	0	0	1	1	1	1	0
Australoheros acaroides	0	0	0	0	0	0	0	0	0	0	0	0	0	0	0	0	0	0	0	1	1	0	0
Australoheros facetus	0	0	0	1	1	0	0	0	0	0	0	0	1	1	1	1	1	0	0	1	1	0	0
Australoheros muriae	0	0	0	0	0	0	0	0	0	0	0	0	0	0	0	0	0	0	0	0	0	0	1
Australoheros scitulus	0	0	0	0	0	0	0	0	0	0	0	0	0	0	0	0	1	0	0	0	0	0	0
Australoheros tavaresi	0	0	0	0	0	0	0	0	0	0	0	0	0	0	0	0	0	0	0	0	0	0	1
Austrofundulus guajira	0	0	1	0	0	0	0	0	0	1	1	0	0	0	0	0	0	0	0	0	0	0	0
Austrofundulus leohoignei	0	0	1	0	0	0	0	0	0	1	1	0	0	1	1	0	1	1	0	0	0	0	0
Austrofundulus leoni	0	0	1	0	0	0	0	0	0	1	1	0	0	0	0	0	0	0	0	0	0	0	0
Austrofundulus limnaeus	0	0	1	1	1	0	1	0	0	1	1	0	0	1	1	0	0	0	0	0	0	1	0
Austrofundulus rupununi	0	0	1	0	0	0	0	0	0	1	1	0	0	0	0	0	0	0	0	0	0	0	0
Austrofundulus transilis	0	0	1	0	0	0	0	0	0	1	1	0	0	1	1	0	0	0	0	0	0	0	0
Austroglossus microlepis	0	0	0	0	0	0	0	0	0	1	1	0	1	1	1	1	0	0	1	1	1	0	0
Austroglossus pectoralis	0	0	0	0	0	0	0	0	0	0	0	0	1	1	1	1	0	0	1	1	1	0	0
Austrolabrus maculatus	1	1	1	1	1	0	1	1	1	1	1	1	1	1	1	1	0	0	0	0	0	0	0
Austrolebias adloffi	0	0	0	0	0	0	0	0	0	0	0	0	1	1	1	1	1	0	0	0	0	0	0
Austrolebias affinis	0	0	0	1	1	0	1	0	0	0	0	0	1	1	0	1	0	0	0	0	0	0	0
Austrolebias alexandri	0	0	1	0	0	0	0	0	0	1	1	0	1	1	1	1	1	0	0	1	1	0	0
Austrolebias arachan	0	0	0	0	0	0	0	0	0	0	0	0	1	1	1	1	0	0	0	0	0	0	0
Austrolebias araucarianus	0	0	0	0	0	0	0	0	0	0	0	0	1	1	1	1	0	0	0	0	0	0	0
Austrolebias bagual	0	0	0	0	0	0	0	0	0	0	0	0	1	1	1	1	0	0	0	0	0	0	0
Austrolebias bellottii	0	0	1	1	1	0	0	0	0	1	1	0	1	1	1	1	1	0	0	0	0	0	0
Austrolebias charrua	1	1	1	1	1	0	1	1	1	1	1	1	1	1	1	1	0	0	0	0	0	0	1
Austrolebias cheradophilus	0	0	0	1	1	0	0	0	0	0	0	0	1	1	0	1	0	0	0	0	0	0	0
Austrolebias cinereus	0	0	0	1	1	0	1	0	0	0	0	0	1	1	0	1	0	0	0	0	0	0	0
Austrolebias cyaneus	0	0	0	0	1	0	0	0	0	0	0	0	1	1	0	1	0	0	0	0	0	0	0
Austrolebias duraznensis	0	0	0	0	1	0	0	0	0	0	0	0	1	1	1	1	0	0	0	0	0	0	0
Austrolebias elongatus	0	0	0	0	0	0	0	0	0	0	0	0	1	1	1	1	0	0	1	0	1	0	0
Austrolebias gymnoventris	0	0	0	0	0	0	0	0	0	0	0	0	1	1	0	1	0	0	0	0	0	0	0
Austrolebias ibicuiensis	0	0	0	0	0	0	0	0	0	0	0	0	1	1	1	1	0	0	0	0	0	0	0
Austrolebias jaegari	0	0	0	0	0	0	0	0	0	0	0	0	1	1	1	1	0	0	0	0	0	0	0
Austrolebias juanlangi	0	0	0	0	0	0	0	0	0	0	0	0	1	1	0	1	0	0	0	0	0	0	0
Austrolebias litzi	0	0	0	0	0	0	0	0	0	0	0	0	1	1	0	1	0	0	0	0	0	0	0
Austrolebias luteoflammulatus	0	0	0	0	0	0	0	0	0	0	0	0	1	1	0	1	0	0	0	1	1	0	0
Austrolebias melanoorus	0	0	0	1	1	0	1	0	0	0	0	0	1	1	1	1	0	0	0	0	1	0	0
Austrolebias minuano	0	0	0	0	0	0	0	0	0	0	0	0	1	1	1	1	1	1	1	1	1	0	0
Austrolebias monstrosus	0	0	0	0	0	0	0	0	0	0	0	0	1	1	1	1	0	0	0	0	0	0	1
Austrolebias nachtigalli	0	0	0	0	0	0	0	0	0	0	0	0	1	1	1	1	0	0	0	0	0	0	0
Austrolebias nigripinnis	0	0	0	1	1	0	0	0	0	0	0	0	1	1	0	1	0	0	0	0	0	0	0
Austrolebias nigrofasciatus	0	0	0	0	0	0	0	0	0	0	0	0	1	1	1	1	1	1	1	0	0	0	0
Austrolebias nioni	0	0	0	0	0	0	0	0	0	0	0	0	1	1	0	1	0	0	0	0	0	0	0
Austrolebias nonoiuliensis	0	0	0	0	0	0	0	0	0	0	0	0	1	1	1	1	0	0	0	0	0	0	0
Austrolebias patriciae	0	0	0	0	0	0	0	0	0	0	0	0	1	1	0	1	0	0	0	0	0	0	0
Austrolebias paucisquama	0	0	0	0	0	0	0	0	0	0	0	0	1	1	1	1	0	0	0	0	0	0	0
Austrolebias periodicus	0	0	0	0	0	0	0	0	0	0	0	0	1	1	1	1	0	0	0	0	0	0	0
Austrolebias prognathus	0	0	0	0	1	0	0	0	0	0	0	0	1	1	1	1	0	0	0	0	0	0	0
Austrolebias quirogai	0	0	0	0	0	0	0	0	0	0	0	0	1	1	1	1	0	0	0	0	0	0	0
Austrolebias reicherti	0	0	0	0	0	0	0	0	0	0	0	0	1	1	1	1	0	0	0	0	0	0	0
Austrolebias robustus	0	0	0	0	0	0	0	0	0	0	0	0	0	0	0	0	0	0	0	0	0	0	1
Austrolebias toba	0	0	0	0	0	0	0	0	0	0	0	0	1	1	1	1	0	0	0	0	0	0	0
Austrolebias univentripinnis	0	0	0	0	0	0	0	0	0	0	0	0	1	1	1	1	0	0	0	0	0	0	0
Austrolebias vandenbergi	0	0	0	0	0	0	0	0	0	0	0	0	1	1	1	1	0	0	0	0	0	0	0
Austrolebias varzeae	0	0	0	0	0	0	0	0	0	0	0	0	1	1	1	1	0	0	0	0	0	0	0
Austrolebias viarius	0	0	0	0	1	0	0	0	0	0	0	0	1	1	0	1	0	0	0	1	1	0	1
Austrolebias wichi	0	0	0	0	0	0	0	0	0	0	0	0	1	1	1	1	0	0	0	0	0	0	0
Austrolebias wolterstorffi	0	0	0	0	0	0	0	0	0	0	0	0	1	1	0	1	1	1	0	0	0	0	0
Austrolycus depressiceps	0	0	0	0	0	0	0	0	0	0	0	0	1	1	1	1	0	0	0	0	0	0	0
Austrolycus laticinctus	0	0	0	0	0	0	0	0	0	0	0	0	0	0	0	0	0	0	1	1	1	0	0
Austronibea oedogenys	0	0	0	0	0	0	0	0	0	0	0	0	0	0	0	0	0	0	1	0	0	0	0
autotetraploid Carassius	0	0	0	0	0	0	0	0	0	0	0	0	0	0	0	0	1	0	0	0	0	0	0
Auxis rochei	1	1	0	0	0	0	1	1	1	0	0	1	0	0	0	0	1	1	0	1	1	1	1
Auxis thazard	1	1	1	1	1	0	1	1	1	1	1	1	1	1	1	1	1	1	0	1	1	1	0
Avocettina bowersii	0	0	0	0	0	0	0	0	0	0	0	0	0	0	0	0	0	0	0	1	1	0	0
Avocettina infans	1	1	1	0	0	0	1	1	1	1	1	1	1	1	1	1	1	1	0	0	0	1	0
Awaous aeneofuscus	0	0	0	0	0	0	0	0	0	0	0	0	0	0	0	0	0	0	0	0	1	0	0
Awaous banana	1	1	1	1	1	0	1	1	1	1	1	1	1	1	1	1	1	1	0	0	1	1	0
Awaous flavus	0	0	1	0	0	0	0	0	0	1	1	1	1	1	1	1	0	0	0	0	0	0	0
Awaous grammepomus	0	0	0	0	0	0	0	0	0	0	0	0	1	1	1	1	0	0	1	0	1	0	0
Awaous guamensis	0	0	0	0	0	0	0	0	0	0	0	0	1	1	0	1	0	0	0	0	0	0	0
Awaous ocellaris	0	0	0	0	0	0	0	0	0	0	0	0	0	0	0	0	1	1	0	0	1	0	0
Axoclinus lucillae	0	0	0	0	0	0	0	0	0	0	0	0	1	1	1	1	0	0	1	0	0	0	0
Axoclinus multicinctus	0	0	0	0	0	0	0	0	0	0	0	0	0	0	0	0	0	0	1	0	0	0	0
Axoclinus nigricaudus	0	0	0	1	1	0	0	0	0	0	0	0	1	1	1	1	0	0	0	1	1	0	0
Axoclinus storeyae	0	0	0	0	0	0	0	0	0	0	0	0	1	1	1	1	0	0	1	1	1	0	1
Ayarnangra estuarius	0	0	0	0	0	0	0	0	0	0	0	0	0	0	0	0	0	0	1	0	0	0	0
Aztecula sallaei	0	0	0	0	0	0	0	0	0	0	0	0	0	0	0	0	0	0	0	1	1	0	0
Azurina hirundo	1	0	1	1	1	0	1	1	1	1	1	0	1	1	1	1	1	0	1	0	1	0	0
Azygopterus corallinus	0	0	0	0	0	0	0	0	0	0	0	0	1	1	1	1	1	1	0	0	0	0	0
Azygopus flemingi	0	0	0	0	0	0	0	0	0	0	0	0	0	0	0	0	0	0	1	1	1	0	0
Babka gymnotrachelus	0	0	0	0	0	0	0	0	0	1	0	1	1	1	1	1	1	1	1	1	1	0	0
Badis assamensis	0	0	0	0	0	0	0	0	0	0	0	0	1	1	0	1	0	0	1	1	1	0	0
Badis badis	1	1	1	1	1	0	1	1	1	1	1	1	1	1	1	1	1	1	1	1	1	1	1
Badis blosyrus	0	0	1	0	0	0	0	0	0	1	1	1	1	1	1	1	0	0	0	0	0	0	0
Badis chittagongis	0	0	0	0	0	0	0	0	0	0	0	0	0	0	0	0	1	1	0	0	0	0	0
Badis corycaeus	0	0	0	0	0	0	0	0	0	0	0	0	0	0	0	0	0	0	1	1	1	0	0
Badis ferrarisi	0	0	0	0	0	0	0	0	0	0	0	0	1	1	1	1	1	1	0	1	1	0	0
Badis khwae	0	0	0	0	0	0	0	0	0	0	0	0	0	0	0	0	0	0	0	0	0	0	1
Badis kyar	0	0	0	0	0	0	0	0	0	0	0	0	0	0	0	0	0	0	0	1	1	0	0
Badis laspiophilus	0	0	0	0	0	0	0	0	0	0	0	0	0	0	0	0	0	0	1	0	1	0	0
Badis pallidus	0	0	0	0	0	0	0	0	0	0	0	0	0	0	0	0	0	0	0	1	1	0	1
Badis pyema	0	0	0	0	0	0	0	0	0	0	0	0	0	0	0	0	0	0	1	1	1	0	0
Badis rhabdotus	0	0	0	0	0	0	0	0	0	0	0	0	0	0	0	0	0	0	0	1	1	0	0
Badis ruber	0	0	0	0	0	0	0	0	0	0	0	0	0	0	0	0	0	0	1	1	1	0	0
Badis siamensis	0	0	1	0	0	0	0	0	0	1	1	1	1	1	1	1	0	0	0	0	0	0	1
Badis singenensis	0	0	0	0	0	0	0	0	0	0	0	0	0	0	0	0	0	0	1	0	1	0	0
Badis tuivaiei	0	0	0	0	0	0	0	0	0	0	0	0	1	1	1	1	0	0	0	1	1	0	0
Bagarius bagarius	0	0	0	0	0	0	0	0	0	0	0	0	1	1	1	1	1	1	0	1	1	0	0
Bagarius yarrelli	1	1	1	1	1	0	1	1	1	1	1	1	1	1	1	1	1	1	0	1	1	1	1
Bagre aff.	0	0	0	0	0	0	0	0	0	0	0	0	1	1	1	1	1	0	0	0	0	0	0
Bagre bagre	0	0	0	0	0	0	0	0	0	0	0	0	1	1	1	1	0	0	0	1	1	0	0
Bagre marinus	1	1	1	1	1	0	1	1	1	1	1	1	1	1	1	1	1	1	0	1	1	0	0
Bagre panamensis	1	1	1	1	1	0	1	1	1	1	1	1	1	1	1	1	1	1	0	1	1	1	0
Bagre pinnimaculatus	0	0	0	0	0	0	0	0	0	0	0	0	1	1	1	1	1	0	0	0	0	0	0
Bagrichthys macracanthus	0	0	0	0	0	0	0	0	0	0	0	0	1	1	1	1	0	0	0	0	0	0	0
Bagrichthys macropterus	0	0	0	0	0	0	0	0	0	0	0	0	1	1	1	1	1	0	0	0	1	0	0
Bagrichthys majusculus	0	0	1	0	0	0	0	0	0	1	1	1	1	1	1	1	0	0	0	0	0	0	0
Bagrichthys obscurus	0	0	1	0	0	0	0	0	0	1	1	1	1	1	1	1	0	0	0	0	0	0	0
Bagrus bajad	0	0	0	0	0	0	0	0	0	0	0	0	0	0	0	0	1	1	0	1	1	0	0
Bagrus caeruleus	0	0	0	0	0	0	0	0	0	0	0	0	0	0	0	0	0	0	0	1	1	0	0
Bagrus docmak	0	0	0	0	0	0	0	0	0	0	0	0	1	1	1	1	1	1	0	0	0	0	0
Bahaba taipingensis	1	1	1	1	1	0	1	1	1	1	1	1	1	1	1	1	1	1	1	1	1	1	0
Bairdiella chrysoura	0	0	0	1	1	0	1	0	0	1	1	0	1	1	1	1	1	0	1	1	1	0	0
Bairdiella goeldi	0	0	0	0	0	0	0	0	0	0	0	0	0	0	0	0	0	0	1	0	0	0	0
Bairdiella ronchus	0	0	0	0	0	0	0	0	0	0	0	0	1	1	1	1	0	0	1	0	0	0	1
Bajacalifornia burragei	0	0	0	0	0	0	0	0	0	0	0	0	0	0	0	0	0	0	1	1	1	0	0
Bajacalifornia megalops	1	1	1	1	1	0	1	1	1	1	1	1	1	1	1	1	1	1	0	1	1	1	0
Balantiocheilos melanopterus	1	1	1	1	1	0	1	1	1	1	1	1	1	1	0	1	1	1	0	1	1	1	0
Baldwinella aureorubens	0	0	0	0	0	0	0	0	0	0	0	0	0	0	0	0	1	0	0	0	0	0	0
Baldwinella eos	0	0	0	0	0	0	0	0	0	0	0	0	0	0	0	0	0	0	1	0	1	0	0
Balistapus undulatus	1	1	1	1	1	0	1	1	1	1	1	1	1	1	1	1	1	1	1	1	1	1	0
Balistes capriscus	1	1	0	1	1	0	0	1	1	0	0	0	1	1	1	1	1	0	1	0	0	0	0
Balistes polylepis	1	1	1	1	1	0	0	1	1	1	1	0	1	1	1	1	0	0	0	0	0	0	0
Balistes punctatus	1	1	0	1	1	0	0	1	1	0	0	0	1	1	1	1	0	0	1	1	1	0	0
Balistes vetula	1	1	1	1	1	0	1	1	1	1	1	1	1	1	1	1	1	1	0	1	1	1	0
Balistoides conspicillum	1	1	1	1	1	0	1	1	1	1	1	1	1	1	1	1	1	1	1	1	1	1	0
Balistoides viridescens	0	0	1	1	1	0	1	0	0	1	1	0	1	1	1	1	0	0	1	0	0	0	0
Balitora brucei	0	0	0	0	0	0	0	0	0	0	0	0	0	0	0	0	1	1	1	0	0	0	0
Balitora chipkali	0	0	0	0	0	0	0	0	0	0	0	0	0	0	0	0	0	0	1	0	0	0	0
Balitora kwangsiensis	0	0	0	0	0	0	0	0	0	0	0	0	0	0	0	0	1	1	1	1	1	0	1
Balitora laticauda	0	0	0	0	0	0	0	0	0	0	0	0	0	0	0	0	0	0	1	1	1	0	1
Balitora mysorensis	0	0	0	0	0	0	0	0	0	0	0	0	0	0	0	0	0	0	1	0	0	0	0
Balitoropsis ophiolepis	0	0	0	0	0	0	0	0	0	0	0	0	0	0	0	0	1	0	0	0	0	0	0
Balitoropsis zollingeri	0	0	0	0	0	0	0	0	0	0	0	0	0	0	0	0	1	0	0	0	0	0	0
Ballerus ballerus	0	0	0	1	1	0	1	0	0	0	0	0	1	1	1	1	0	0	0	1	1	0	0
Ballerus sapa	0	0	0	1	1	0	1	0	0	0	1	0	1	1	1	1	0	0	0	1	1	0	0
Balroglanis carolae	0	0	0	0	0	0	0	0	0	0	0	0	1	1	1	1	0	0	0	0	0	0	0
Balroglanis macracanthus	0	0	0	0	0	0	0	0	0	0	0	0	1	1	1	1	0	0	0	0	0	0	0
Balroglanis schultzi	0	0	0	0	0	0	0	0	0	0	0	0	1	1	1	1	0	0	1	0	0	0	0
Bangana ariza	0	0	0	0	0	0	0	0	0	0	0	0	0	0	0	0	1	1	0	1	1	0	0
Bangana decora	1	1	0	0	0	0	1	1	1	0	0	1	1	1	0	1	1	1	0	1	1	1	0
Bangana dero	1	1	0	0	0	0	0	1	0	0	0	0	1	1	1	1	0	0	0	1	1	0	0
Bangana devdevi	0	0	0	0	0	0	0	0	0	0	0	0	1	1	1	1	1	1	0	0	0	0	0
Bangana elegans	0	0	0	1	1	0	1	0	0	1	1	0	0	0	0	0	0	0	0	0	0	0	0
Bangana lemassoni	0	0	0	0	0	0	0	0	0	0	0	1	0	0	0	0	1	1	0	0	0	0	1
Bangana lippus	0	0	0	0	0	0	0	0	0	0	0	1	0	0	0	0	1	1	0	1	1	0	0
Bangana rendahli	1	1	1	1	1	0	1	1	1	1	1	1	1	1	1	1	1	1	0	1	1	1	0
Bangana tonkinensis	0	0	0	0	0	0	0	0	0	0	0	1	0	0	0	0	1	1	0	0	0	0	0
Banjos banjos	1	1	1	1	1	0	1	1	1	1	1	1	1	1	1	1	1	1	1	0	1	1	0
Barathronus diaphanus	0	0	0	0	0	0	0	0	0	0	0	0	1	1	1	1	0	0	0	0	0	0	0
Barathronus maculatus	0	0	0	0	0	0	0	0	0	0	0	0	0	0	0	0	1	0	0	0	0	0	0
Barathronus multidens	0	0	0	0	0	0	0	0	0	0	0	0	1	1	1	1	0	0	0	0	0	0	0
Barbantus curvifrons	0	0	0	0	0	0	0	0	0	0	0	0	0	0	0	0	0	0	1	1	1	0	0
Barbatula barbatula	1	1	1	0	0	0	1	1	1	1	1	1	1	1	1	1	0	1	0	0	0	1	0
Barbatula emuensis	0	0	0	0	0	0	0	0	0	0	0	0	0	0	0	0	0	0	0	0	0	0	1
Barbatula gibba	0	0	0	0	0	0	0	0	0	0	0	0	0	0	0	0	0	0	0	0	0	0	1
Barbatula leoparda	1	1	1	1	1	0	1	1	1	1	1	0	0	0	0	0	0	0	0	1	1	0	0
Barbatula minxianensis	1	1	1	1	1	0	1	1	1	1	1	1	1	1	1	1	1	1	0	0	0	1	0
Barbatula nuda	1	1	0	1	1	0	1	1	1	1	0	1	1	1	1	1	1	1	0	1	1	1	0
Barbatula oreas	0	0	0	0	0	0	0	0	0	1	0	0	0	0	0	0	0	0	0	0	0	0	0
Barbatula quignardi	1	1	1	1	1	0	1	1	1	1	1	0	0	0	0	0	0	0	0	0	0	0	0
Barbatula sturanyi	0	0	0	0	0	0	0	0	0	0	0	0	0	0	0	0	0	0	0	1	1	0	0
Barbatula toni	1	1	1	0	0	0	1	1	1	0	1	1	1	1	1	1	1	1	0	1	1	1	0
Barbatula zetensis	0	0	0	0	0	0	0	0	0	0	0	0	0	0	0	0	0	0	0	1	1	0	0
Barbichthys laevis	1	1	1	1	1	0	1	1	1	1	1	1	1	1	1	1	1	1	1	1	1	1	0
Barbodes aurotaeniatus	1	1	1	1	1	0	1	1	1	1	1	1	1	1	1	1	1	1	0	1	1	1	0
Barbodes banksi	0	0	0	0	0	0	0	0	0	0	0	1	0	0	0	0	0	0	0	0	0	0	1
Barbodes binotatus	1	1	1	1	1	0	1	1	1	1	1	1	1	1	1	1	1	1	0	1	1	1	0
Barbodes carnaticus	0	1	0	1	1	0	0	1	1	0	0	0	1	1	1	1	1	1	0	1	1	0	1
Barbodes collingwoodii	0	0	0	0	0	0	0	0	0	0	0	0	1	1	1	1	0	0	0	0	0	0	0
Barbodes dunckeri	0	0	0	0	0	0	0	0	0	0	0	1	0	0	0	0	0	0	0	0	0	0	0
Barbodes everetti	0	0	0	0	0	0	0	0	0	0	0	0	1	1	1	1	1	0	0	0	0	0	0
Barbodes lateristriga	1	1	1	1	1	0	1	1	1	1	1	1	1	1	1	1	1	1	0	1	1	1	0
Barbodes rhombeus	0	0	0	0	0	0	0	0	0	0	0	0	1	1	1	1	0	0	0	0	0	0	0
Barbodes semifasciolatus	1	1	1	1	1	0	1	1	1	1	1	1	1	1	1	1	1	1	0	1	1	1	0
Barbodes tumba	0	0	0	0	0	0	0	0	0	0	0	0	0	0	0	0	0	0	0	1	1	0	0
Barbodes wynaadensis	0	0	0	0	0	0	0	0	0	0	0	0	1	1	1	1	0	0	0	0	0	0	0
Barboides gracilis	1	1	1	1	1	0	1	1	1	1	1	1	1	1	1	1	1	1	0	1	1	1	0
Barbonymus altus	1	1	1	1	1	0	1	1	1	1	1	1	1	1	0	1	1	1	0	1	1	1	0
Barbonymus gonionotus	1	1	1	1	1	0	1	1	1	1	1	1	1	1	1	1	1	1	0	1	1	1	0
Barbonymus schwanefeldii	1	1	1	0	0	0	1	1	1	1	1	1	1	1	1	1	1	1	0	1	1	1	0
Barbourisia rufa	1	1	1	1	1	0	1	1	1	1	1	1	1	1	1	1	1	1	1	1	1	0	0
Barbucca diabolica	1	1	1	1	1	0	1	1	1	1	1	1	1	1	1	1	1	1	0	1	1	1	0
Barbulifer ceuthoecus	0	0	1	0	0	0	0	0	0	1	1	1	1	1	1	1	1	1	0	0	1	0	0
Barbus andrewi	0	0	0	0	0	0	0	0	0	0	0	0	0	0	0	0	0	0	0	0	0	0	1
Barbus balcanicus	0	0	0	0	0	0	0	0	0	0	0	0	0	0	1	0	1	1	0	0	0	0	0
Barbus barbus	1	1	1	1	1	0	1	1	1	1	1	1	1	1	1	1	1	1	0	1	1	1	0
Barbus caninus	0	0	0	0	0	0	0	0	0	0	0	0	0	0	0	0	1	0	0	1	1	0	0
Barbus carpathicus	0	0	0	0	0	0	0	0	0	0	0	0	0	0	0	0	0	0	0	1	1	0	1
Barbus castrasibutum	0	0	0	0	0	0	0	0	0	0	0	0	0	0	0	0	0	0	0	1	1	0	0
Barbus ciscaucasicus	1	1	1	1	1	0	1	1	1	1	1	1	1	1	1	1	1	1	0	0	0	1	0
Barbus cyclolepis	0	0	0	0	0	0	0	0	0	0	0	0	0	0	0	0	0	0	0	1	1	0	0
Barbus cyri	0	0	0	0	0	0	0	0	0	0	0	0	0	0	0	0	0	0	1	1	1	0	0
Barbus escherichii	0	0	0	0	0	0	0	0	0	0	0	0	0	0	0	0	0	0	0	1	1	0	0
Barbus fluviatilis	0	0	0	0	0	0	0	0	0	0	0	0	0	1	0	1	0	0	0	0	0	0	0
Barbus haasi	0	0	0	0	0	0	0	0	0	0	0	0	0	0	0	0	0	1	0	1	1	0	0
Barbus innocens	0	0	0	0	0	0	0	0	0	0	0	0	0	0	0	0	0	1	0	1	1	0	0
Barbus karunensis	0	0	0	0	0	0	0	0	0	0	0	0	0	0	0	0	0	0	0	1	1	0	0
Barbus lacerta	0	0	0	0	0	0	0	0	0	0	0	0	0	0	0	0	1	1	0	0	0	0	1
Barbus lepineyi	0	0	0	0	0	0	0	0	0	0	0	0	0	0	0	0	0	0	1	1	1	0	1
Barbus luapulae	0	0	0	0	0	0	0	0	0	0	0	1	1	1	0	1	0	0	0	0	0	0	0
Barbus macedonicus	0	0	0	0	0	0	0	0	0	0	0	0	0	0	0	0	0	0	0	0	0	0	1
Barbus meridionalis	0	0	0	0	0	0	0	0	0	0	0	0	1	1	1	1	0	0	0	1	1	0	0
Barbus miliaris	0	0	0	0	0	0	0	0	0	0	0	0	0	0	0	0	0	0	0	1	1	0	0
Barbus niluferensis	0	0	0	0	0	0	0	0	0	0	0	0	0	0	0	0	0	0	0	1	1	0	0
Barbus petenyi	0	0	0	0	0	0	0	0	0	0	0	0	0	0	0	0	0	0	0	1	1	0	0
Barbus plebejus	0	0	0	0	0	0	0	0	0	0	0	0	0	0	0	0	1	1	0	0	0	0	0
Barbus rebeli	0	0	0	0	0	0	0	0	0	0	0	0	0	0	0	0	0	0	0	1	1	0	1
Barbus subquincunciatus	0	0	0	0	0	0	0	0	0	0	0	0	0	0	0	0	0	0	0	0	0	0	1
Barbus trevelyani	0	0	0	0	0	0	0	0	0	0	0	0	0	0	0	0	0	0	0	0	0	0	1
Barbus tyberinus	0	0	0	0	0	0	0	0	0	0	0	0	0	0	0	0	0	0	0	1	1	0	0
Barchatus cirrhosus	0	0	0	0	0	0	0	0	0	0	0	0	0	0	0	0	1	1	0	0	0	0	0
Barilius ardens	0	0	0	0	0	0	0	0	0	0	0	0	1	1	1	1	1	1	1	1	1	0	0
Barilius bakeri	0	0	0	0	0	0	0	0	0	0	0	0	1	1	0	1	1	0	1	1	1	0	0
Barilius barila	0	0	0	0	0	0	0	0	0	0	0	0	0	0	0	0	0	0	0	1	1	0	0
Barilius barna	0	0	0	0	0	0	0	0	0	0	0	0	1	1	1	1	1	1	1	1	1	0	0
Barilius bendelisis	1	1	1	1	1	0	1	1	1	1	1	1	1	1	1	1	1	0	0	1	1	0	1
Barilius gatensis	0	0	0	0	0	0	0	0	0	0	0	0	1	1	1	1	1	1	0	1	1	0	0
Barilius malabaricus	1	1	1	1	1	0	1	1	1	1	1	1	1	1	1	1	1	1	0	1	1	0	0
Barilius mesopotamicus	0	0	0	0	0	0	0	0	0	0	0	0	0	0	0	0	0	0	0	0	0	0	1
Barilius ngawa	0	0	0	0	0	0	0	0	0	0	0	0	1	1	1	1	1	1	0	0	0	0	0
Barilius profundus	0	0	0	0	0	0	0	0	0	0	0	0	1	1	1	1	0	0	0	0	0	0	0
Barilius tileo	0	0	0	0	0	0	0	0	0	0	0	0	1	1	1	1	1	0	1	1	1	0	0
Barilius vagra	0	0	0	0	0	0	0	0	0	0	0	0	1	1	1	1	1	1	0	1	1	0	0
Bario steindachneri	0	0	0	0	0	0	0	0	0	0	0	0	1	1	1	1	0	0	0	0	0	0	1
Baryancistrus beggini	0	0	0	0	0	0	0	0	0	0	0	0	1	1	0	1	0	0	0	0	0	0	0
Baryancistrus chrysolomus	0	0	0	0	0	0	0	0	0	0	0	0	1	1	1	1	0	0	0	0	0	0	0
Baryancistrus demantoides	0	0	0	0	0	0	0	0	0	0	0	0	1	1	1	1	1	1	0	1	1	0	1
Baryancistrus niveatus	0	0	0	0	0	0	0	0	0	0	0	0	1	1	1	1	0	0	0	0	0	0	0
Baryancistrus xanthellus	0	0	0	0	0	0	0	0	0	0	0	0	1	1	1	1	0	0	1	0	0	0	0
Bascanichthys deraniyagalai	0	0	0	0	0	0	0	0	0	0	0	0	0	0	0	0	0	0	0	1	1	0	0
Basilichthys microlepidotus	0	0	0	0	0	0	0	0	0	0	0	0	0	0	0	0	1	1	0	1	1	0	0
Basilichthys semotilus	0	0	0	0	0	0	0	0	0	0	0	0	0	0	0	0	0	0	0	1	1	0	0
Bassanago bulbiceps	0	0	0	0	0	0	0	0	0	0	0	0	0	0	0	0	0	0	0	1	1	0	0
Bassanago hirsutus	0	0	0	0	0	0	0	0	0	0	0	0	0	0	0	0	0	0	1	1	1	0	0
Bassogigas walkeri	0	0	0	0	0	0	0	0	0	0	0	0	1	1	1	1	0	0	0	0	0	0	0
Bassozetus compressus	0	0	0	0	0	0	0	0	0	0	0	0	0	0	0	0	0	0	1	0	0	0	0
Bassozetus glutinosus	0	0	0	0	0	0	0	0	0	0	0	0	0	0	0	0	0	0	1	0	0	0	0
Bassozetus zenkevitchi	1	1	1	1	1	0	1	1	1	1	1	1	1	1	1	1	1	1	0	1	1	1	0
Batasio affinis	0	0	0	0	0	0	0	0	0	0	0	0	1	1	1	1	0	0	1	1	1	0	0
Batasio batasio	0	0	0	0	0	0	0	0	0	0	0	0	0	0	0	0	0	0	1	1	1	0	0
Batasio convexirostrum	0	0	0	0	0	0	0	0	0	0	0	0	0	0	0	0	0	0	1	1	1	0	0
Batasio havmolleri	0	0	1	0	0	0	0	0	0	1	1	1	1	1	1	1	0	0	0	0	0	0	1
Batasio merianiensis	0	0	0	0	0	0	0	0	0	0	0	0	0	0	0	0	0	0	1	0	0	0	0
Batasio tengana	0	0	0	0	0	0	0	0	0	0	0	0	1	1	1	1	1	1	1	0	0	0	0
Batasio tigrinus	0	0	0	0	0	0	0	0	0	0	0	0	0	0	0	0	0	0	1	1	1	0	0
Bathophilus flemingi	0	0	0	0	0	0	0	0	0	0	0	0	1	1	1	1	0	0	0	1	1	0	0
Bathophilus longipinnis	0	0	0	0	0	0	0	0	0	0	0	0	0	0	0	0	0	0	0	1	1	0	0
Bathophilus pawneei	0	0	0	0	0	0	0	0	0	0	0	0	0	0	0	0	1	1	0	1	1	0	0
Bathophilus proximus	0	0	0	0	0	0	0	0	0	0	0	0	0	0	0	0	0	0	0	1	1	0	0
Bathophilus vaillanti	0	0	0	0	0	0	0	0	0	0	0	0	0	0	0	0	1	1	0	0	0	0	0
Bathyaethiops breuseghemi	0	0	0	0	0	0	0	0	0	0	0	0	1	1	1	1	0	0	0	1	1	0	0
Bathyaethiops greeni	0	0	0	0	0	0	0	0	0	0	0	0	0	0	0	0	0	0	0	1	1	0	1
Bathyagonus alascanus	0	0	0	0	0	0	0	0	0	0	0	0	0	0	0	0	0	0	0	1	1	0	0
Bathyagonus infraspinatus	0	0	0	0	0	0	0	0	0	0	0	0	0	0	0	0	0	0	1	1	1	0	0
Bathyagonus nigripinnis	0	0	0	0	0	0	0	0	0	0	0	0	1	1	1	1	0	0	0	1	1	0	0
Bathyagonus pentacanthus	1	1	0	0	0	0	0	1	1	0	0	0	1	1	1	1	0	0	0	0	0	0	0
Bathyanthias cubensis	0	0	0	0	0	0	0	0	0	0	0	0	0	0	0	0	0	0	1	0	0	0	0
Bathyanthias mexicanus	0	0	0	0	0	0	0	0	0	0	0	0	0	0	0	0	0	0	0	1	1	0	0
Bathybagrus tetranema	0	0	0	0	0	0	0	0	0	0	0	0	0	0	0	0	0	0	0	1	1	0	1
Bathybates fasciatus	0	0	0	0	0	0	0	0	0	0	0	0	0	0	0	0	1	1	0	0	1	0	0
Bathybates ferox	0	0	1	0	0	0	0	0	0	0	1	1	1	1	1	1	0	0	0	0	0	0	0
Bathybates graueri	0	0	0	0	0	0	0	0	0	0	0	0	1	1	1	1	1	0	0	1	1	0	0
Bathybates minor	0	0	0	0	0	0	0	0	0	0	0	0	0	0	0	0	1	1	0	1	1	0	0
Bathyclarias ilesi	0	0	0	0	0	0	0	0	0	0	0	0	0	0	0	0	0	0	0	0	0	0	1
Bathyclupea hoskynii	0	0	0	0	0	0	0	0	0	0	0	0	0	0	0	0	0	0	0	1	1	0	0
Bathyclupea megaceps	1	1	1	1	1	0	1	1	1	1	1	1	0	0	0	0	1	1	1	1	1	1	0
Bathycongrus dubius	0	0	0	0	0	0	0	0	0	0	0	0	0	0	0	0	0	0	0	0	1	0	0
Bathycongrus retrotinctus	0	0	1	0	0	0	1	0	1	1	0	0	1	1	1	1	0	0	0	0	0	0	0
Bathycongrus wallacei	1	1	0	0	0	0	0	1	0	0	0	0	0	0	0	0	0	0	0	1	1	0	0
Bathydraco antarcticus	0	0	0	0	0	0	0	0	0	0	0	1	1	1	1	1	1	0	1	0	0	0	0
Bathydraco macrolepis	0	0	0	0	0	0	0	0	0	0	0	0	1	1	0	1	0	0	1	0	0	0	0
Bathydraco marri	0	0	0	0	0	0	0	0	0	0	0	1	1	1	1	1	0	0	0	0	0	0	0
Bathydraco scotiae	0	0	0	0	0	0	0	0	0	0	0	1	1	1	1	1	1	0	1	0	0	0	0
Bathygadus antrodes	1	1	0	0	0	0	1	1	1	1	0	0	1	1	1	1	1	1	0	0	0	1	0
Bathygadus favosus	0	0	1	1	1	0	1	0	0	1	1	1	1	1	1	1	0	0	0	0	1	0	0
Bathygadus macrops	0	0	0	1	1	0	1	0	0	1	1	0	1	1	1	1	0	0	0	0	0	0	0
Bathygadus melanobranchus	0	0	0	1	1	0	1	0	0	1	1	0	1	1	1	1	0	0	0	0	1	0	0
Bathygobius andrei	0	0	0	0	0	0	0	0	0	0	0	0	0	0	0	0	0	0	1	1	1	0	0
Bathygobius antilliensis	0	0	0	0	0	0	0	0	0	0	0	0	0	0	0	0	1	1	0	1	1	0	0
Bathygobius casamancus	0	0	0	0	0	0	0	0	0	0	0	0	0	0	0	0	0	0	1	1	1	0	0
Bathygobius coalitus	1	1	1	1	1	0	1	1	1	1	1	1	1	1	1	1	1	1	1	1	1	0	0
Bathygobius cocosensis	1	1	1	1	1	0	1	1	1	1	1	1	1	1	1	1	1	1	1	1	1	0	0
Bathygobius cotticeps	0	0	0	0	0	0	0	0	0	0	0	0	0	0	0	0	0	0	1	1	1	0	0
Bathygobius curacao	0	0	0	0	0	0	0	0	0	0	0	0	0	0	0	0	1	1	1	1	1	0	0
Bathygobius fuscus	1	1	0	1	1	0	1	1	1	0	0	0	1	1	1	1	0	1	1	1	1	0	0
Bathygobius geminatus	0	0	0	0	0	0	0	0	0	0	0	0	0	0	0	0	0	0	1	1	1	0	0
Bathygobius lacertus	0	0	0	0	0	0	0	0	0	0	0	0	0	0	0	0	0	0	1	1	1	0	0
Bathygobius laddi	0	0	0	0	0	0	0	0	0	0	0	0	0	0	0	0	0	0	0	1	1	0	0
Bathygobius lineatus	0	0	1	0	0	0	0	0	0	1	1	1	1	1	1	1	0	0	1	0	0	0	1
Bathygobius mystacium	0	0	0	0	0	0	0	0	0	0	0	0	0	0	0	0	0	0	0	1	1	0	0
Bathygobius ramosus	0	0	0	0	0	0	0	0	0	0	0	0	0	0	0	0	0	0	1	1	1	0	0
Bathygobius soporator	0	0	0	0	0	0	0	0	0	0	0	0	0	0	0	0	0	0	1	1	1	0	0
Bathylaco nigricans	1	1	1	1	1	0	1	1	1	1	1	1	1	1	1	1	1	1	0	1	1	0	0
Bathylagichthys australis	0	0	0	0	0	0	0	0	0	0	0	0	0	0	0	0	0	0	1	1	1	0	0
Bathylagichthys greyae	0	0	0	0	0	0	0	0	0	0	0	0	0	0	0	0	0	0	1	1	1	0	0
Bathylagichthys longipinnis	0	0	0	0	0	0	0	0	0	0	0	0	0	0	0	0	0	0	1	1	1	0	0
Bathylagichthys parini	0	0	0	0	0	0	0	0	0	0	0	0	0	0	0	0	0	0	1	1	1	0	0
Bathylagichthys problematicus	0	0	0	0	0	0	0	0	0	0	0	0	0	0	0	0	0	0	1	0	0	0	0
Bathylagoides argyrogaster	0	0	0	0	0	0	0	0	0	0	0	0	0	0	0	0	1	1	1	0	0	0	0
Bathylagoides wesethi	0	0	0	0	0	0	0	0	0	0	0	0	1	1	1	1	1	1	1	0	0	0	0
Bathylagus antarcticus	0	0	0	0	0	0	0	0	0	0	0	0	1	1	1	1	0	0	1	1	1	0	0
Bathylagus euryops	0	0	0	0	0	0	0	0	0	0	0	0	1	1	1	1	1	0	1	1	1	0	0
Bathylagus pacificus	0	0	0	0	0	0	0	0	0	0	0	0	0	0	0	0	0	0	1	0	0	0	0
Bathylagus tenuis	0	0	0	0	0	0	0	0	0	0	0	0	0	0	0	0	0	0	0	1	1	0	0
Bathylychnops exilis	1	1	1	1	1	0	1	1	1	1	1	1	1	1	1	1	1	1	1	1	1	1	0
Bathymaster caeruleofasciatus	0	0	0	0	0	0	0	0	0	0	0	0	0	0	0	0	0	0	1	1	1	0	0
Bathymaster derjugini	0	0	0	0	0	0	0	0	0	0	0	0	1	1	0	1	1	1	0	0	0	0	0
Bathymaster leurolepis	0	0	0	0	0	0	0	0	0	0	0	0	1	1	1	1	1	1	0	0	0	0	0
Bathymaster signatus	0	0	0	1	1	0	0	0	0	0	0	0	1	1	1	1	1	1	1	1	1	0	0
Bathymicrops regis	0	0	0	0	0	0	0	0	0	0	0	0	0	0	0	0	0	0	0	1	1	0	0
Bathyphylax bombifrons	0	0	0	0	0	0	0	0	0	0	0	0	0	0	0	0	0	0	0	0	1	0	0
Bathyprion danae	1	1	1	1	1	0	1	1	1	1	1	1	1	1	1	1	1	1	1	1	1	1	0
Bathypterois atricolor	0	0	0	0	0	0	0	0	0	0	0	0	0	0	0	0	0	0	1	0	0	0	0
Bathypterois dubius	0	0	0	0	0	0	0	0	0	0	0	0	1	1	1	1	0	1	1	1	1	0	0
Bathypterois grallator	0	0	0	0	0	0	0	0	0	0	0	0	0	0	0	0	1	1	1	0	1	0	0
Bathypterois longifilis	0	0	0	0	0	0	0	0	0	0	0	0	0	0	0	0	0	0	0	1	1	0	0
Bathypterois mediterraneus	0	0	0	0	0	0	0	0	0	0	0	0	0	0	0	0	1	1	0	0	0	0	0
Bathypterois phenax	0	0	0	0	0	0	0	0	0	0	0	0	0	0	0	0	1	1	1	1	1	0	0
Bathypterois ventralis	0	0	0	0	0	0	0	0	0	0	0	0	0	0	0	0	0	0	1	1	1	0	0
Bathysauropsis gracilis	0	0	0	0	0	0	0	0	0	0	0	0	0	0	0	0	0	0	0	1	1	0	0
Bathysaurus ferox	1	1	1	1	1	0	1	1	1	1	1	1	1	1	1	1	1	1	0	1	1	1	0
Bathysolea profundicola	0	0	0	0	0	0	0	0	0	0	0	0	1	1	1	1	1	1	0	1	1	0	0
Bathysphyraenops simplex	0	0	0	0	0	0	0	0	0	0	0	0	0	0	0	0	1	1	0	0	0	0	0
Bathytroctes breviceps	1	1	1	1	1	0	1	1	1	1	1	1	1	1	1	1	1	1	1	1	1	1	0
Bathytroctes macrolepis	1	1	0	1	1	0	1	1	1	1	0	1	1	1	1	1	1	1	1	1	1	1	0
Bathytroctes michaelsarsi	1	1	1	1	1	0	1	1	1	1	1	1	1	1	1	1	1	1	1	1	1	1	0
Bathytroctes microlepis	1	1	1	1	1	0	1	1	1	1	1	1	1	1	1	1	1	1	1	1	1	1	0
Bathyuroconger parvibranchialis	0	0	0	0	0	0	0	0	0	0	0	0	1	1	1	1	0	0	0	0	0	0	0
Bathyuroconger vicinus	1	1	1	1	1	0	1	1	1	1	1	0	1	1	1	1	0	0	1	0	0	0	0
Batrachocottus baicalensis	1	1	1	1	1	0	0	1	1	0	1	0	1	1	0	1	0	0	1	0	0	0	0
Batrachomoeus trispinosus	0	1	1	1	1	0	1	1	1	1	1	0	0	0	0	0	1	1	0	1	1	0	0
Batrichthys apiatus	0	0	0	0	0	0	0	0	0	0	0	0	0	0	0	0	0	0	1	0	1	0	0
Batrochoglanis aff.	1	1	0	1	1	0	1	1	1	0	0	0	0	0	0	0	1	1	0	1	1	0	0
Batrochoglanis raninus	1	1	1	1	1	0	1	1	1	1	1	1	1	1	1	1	1	1	0	1	1	0	0
Beaufortia kweichowensis	1	1	1	1	1	0	1	1	1	1	1	1	1	1	1	1	1	1	1	1	1	1	1
Beaufortia liui	0	0	0	0	0	0	0	0	0	0	0	0	0	0	0	0	1	1	1	1	1	0	0
Beaufortia szechuanensis	1	1	0	1	1	0	1	1	1	1	0	1	1	1	1	1	1	1	1	1	1	1	0
Bedotia geayi	1	1	1	1	1	0	1	1	1	1	1	1	1	1	1	1	1	1	0	1	1	0	1
Bedotia longianalis	0	0	0	0	0	0	0	0	0	0	0	0	1	1	1	1	0	0	0	0	0	0	0
Bedotia marojejy	0	0	0	0	0	0	0	0	0	0	0	0	1	1	1	1	0	0	0	0	0	0	0
Bedotia masoala	0	0	0	0	0	0	0	0	0	0	0	0	1	1	1	1	0	0	0	0	0	0	0
Bellator gymnostethus	0	0	0	0	0	0	0	0	0	0	0	0	0	0	0	0	0	0	1	1	1	0	0
Bellator loxias	0	0	0	0	0	0	0	0	0	0	0	0	0	0	0	0	0	0	1	1	1	0	0
Bellator militaris	0	0	0	0	0	0	0	0	0	0	0	0	1	1	1	1	0	0	1	0	0	0	1
Bellator xenisma	0	0	0	0	0	0	0	0	0	0	0	0	1	0	1	1	0	0	0	0	0	0	0
Belligobio nummifer	1	1	1	0	0	0	1	1	1	1	1	1	1	1	1	1	1	1	0	1	1	1	0
Bellottia galatheae	0	0	0	0	0	0	0	0	0	0	0	0	1	1	1	1	0	0	0	0	0	0	0
Belobranchus belobranchus	0	0	0	0	0	0	0	0	0	0	0	0	0	0	0	0	0	0	0	1	1	0	0
Belobranchus segura	0	0	0	0	0	0	0	0	0	0	0	0	0	0	0	0	0	0	0	1	1	0	0
Belodontichthys dinema	0	0	0	0	0	0	0	0	0	0	0	0	0	0	0	0	0	0	1	0	0	0	0
Belodontichthys truncatus	0	0	0	0	0	0	0	0	0	0	0	0	0	0	0	0	0	0	1	0	0	0	0
Belone belone	0	0	0	1	1	0	0	0	0	0	0	0	1	1	1	1	1	0	1	1	1	0	0
Belone svetovidovi	0	0	0	0	0	0	0	0	0	0	0	0	1	1	1	1	0	0	0	0	0	0	0
Belonesox belizanus	0	0	1	0	0	0	0	0	0	1	1	0	1	1	1	1	1	1	0	1	1	0	0
Belonion apodion	0	0	0	0	0	0	0	0	0	0	0	0	1	1	1	1	0	0	0	0	0	0	0
Belonion dibranchodon	0	0	0	0	0	0	0	0	0	0	0	0	1	1	1	1	0	0	0	0	0	0	0
Belonoglanis tenuis	0	0	0	0	0	0	0	0	0	0	0	0	0	0	0	0	1	0	0	0	0	0	0
Belonoperca chabanaudi	0	0	1	0	1	0	0	0	0	1	1	0	1	1	1	1	1	0	1	1	1	0	0
Belonophago hutsebouti	1	1	1	1	1	0	1	1	1	1	1	1	1	1	1	1	1	0	1	0	1	0	0
Belonophago tinanti	0	0	0	0	0	0	0	0	0	0	0	0	0	0	0	0	0	0	1	0	1	0	0
Belontia hasselti	0	0	1	0	0	0	0	0	0	1	1	1	1	1	1	1	1	1	0	0	0	0	0
Belontia signata	0	0	1	0	0	0	0	0	0	1	1	1	1	1	1	1	0	0	0	0	0	0	0
Bembradium roseum	0	0	0	0	0	0	0	0	0	0	0	0	1	1	1	1	0	0	1	0	0	0	0
Bembras japonica	0	0	0	0	0	0	0	0	0	0	0	0	1	1	1	1	0	0	1	0	0	0	0
Bembras megacephala	0	0	0	0	0	0	0	0	0	0	0	0	1	1	1	1	0	0	0	0	0	0	0
Bembrops anatirostris	0	0	0	0	0	0	0	0	0	0	0	0	0	0	0	0	0	0	1	1	1	0	0
Bembrops caudimacula	0	0	0	0	0	0	0	0	0	0	0	0	0	0	0	0	0	0	0	1	1	0	0
Bembrops curvatura	1	1	1	1	1	0	1	1	1	1	1	1	1	1	1	1	1	1	0	1	1	1	0
Bembrops greyi	0	0	0	0	0	0	0	0	0	0	0	0	0	0	0	0	1	0	0	0	0	0	0
Bembrops heterurus	0	0	0	0	0	0	0	0	0	0	0	0	1	1	1	1	0	0	0	0	0	0	0
Benitochromis aff.	0	0	0	0	0	0	0	0	0	0	0	0	1	1	1	1	0	0	0	0	0	0	0
Benitochromis batesii	1	1	0	1	1	0	0	1	1	0	0	0	1	1	1	1	1	0	0	0	0	0	0
Benitochromis conjunctus	1	1	0	1	1	0	0	1	1	0	0	0	0	0	0	0	0	0	0	0	0	0	0
Benitochromis finleyi	1	1	0	1	1	0	0	1	1	0	0	0	0	0	0	0	0	0	0	0	0	0	0
Benitochromis nigrodorsalis	1	1	0	1	1	0	0	1	1	0	0	0	1	1	1	1	1	0	0	0	1	0	0
Benitochromis riomuniensis	1	1	0	1	1	0	0	1	1	0	0	0	0	0	0	0	0	0	0	0	0	0	0
Benthalbella dentata	0	0	0	0	0	0	0	0	0	0	0	0	1	1	1	1	1	1	1	1	1	0	1
Benthalbella elongata	0	0	0	0	0	0	0	0	0	0	0	0	0	0	0	0	0	0	1	1	1	0	0
Benthalbella infans	0	0	0	0	0	0	0	0	0	0	0	0	0	0	0	0	1	0	1	1	1	0	0
Benthalbella linguidens	0	0	0	0	0	0	0	0	0	0	0	0	0	0	0	0	0	0	1	1	1	0	0
Benthochromis horii	0	0	0	0	0	0	0	0	0	0	0	0	0	0	0	0	1	0	0	0	0	0	0
Benthochromis melanoides	0	0	0	0	0	0	0	0	0	0	0	0	0	0	0	0	1	0	0	0	0	0	0
Benthochromis tricoti	0	0	0	0	0	0	0	0	0	0	0	0	0	0	0	0	1	0	0	0	0	0	0
Benthodesmus elongatus	0	0	0	0	0	0	0	0	0	0	0	0	0	0	0	0	0	0	1	0	0	0	0
Benthodesmus simonyi	0	0	0	0	0	0	0	0	0	0	0	0	0	0	0	0	1	1	1	1	1	0	0
Benthodesmus tenuis	1	1	1	1	1	0	1	1	1	1	1	1	1	1	1	1	1	1	1	1	1	0	0
Benthophilus abdurahmanovi	0	0	0	0	0	0	0	0	0	0	0	0	0	0	0	0	1	1	0	1	1	0	0
Benthophilus granulosus	0	0	0	0	0	0	0	0	0	0	0	0	0	0	0	0	1	1	0	1	1	0	0
Benthophilus mahmudbejovi	0	0	0	0	0	0	0	0	0	0	0	0	0	0	0	0	0	0	0	1	1	0	0
Benthophilus stellatus	0	0	0	0	0	0	0	0	0	0	0	0	0	0	0	0	1	1	0	1	1	0	0
Benthosema fibulatum	1	1	1	1	1	0	1	1	1	1	1	1	1	1	1	1	1	1	1	1	1	1	0
Benthosema glaciale	1	1	1	1	1	0	0	1	1	1	1	1	1	1	1	1	1	1	1	1	1	0	0
Benthosema panamense	0	0	0	0	0	0	0	0	0	0	0	0	1	1	1	1	0	0	0	1	1	0	0
Benthosema pterotum	1	1	1	1	1	0	1	1	1	1	1	1	1	1	1	1	1	1	1	1	1	1	0
Benthosema suborbitale	0	0	0	0	0	0	0	0	0	0	0	0	1	1	1	1	1	1	1	1	1	0	0
Bero elegans	0	0	1	0	0	0	0	0	0	0	1	0	0	0	0	0	0	0	1	0	0	0	0
Bertella idiomorpha	1	1	1	1	1	0	1	1	1	1	1	1	1	1	1	1	1	1	0	1	1	1	1
Beryx decadactylus	1	1	1	1	1	0	1	1	1	1	1	1	1	1	1	1	1	1	0	1	1	1	0
Beryx mollis	1	1	0	1	1	0	1	1	1	1	0	1	1	1	1	1	1	1	1	1	1	1	0
Beryx splendens	1	1	1	1	0	0	1	1	1	1	1	1	1	1	1	1	1	1	1	1	1	1	1
Betadevario ramachandrani	1	1	1	1	1	0	1	1	1	1	1	1	1	1	1	1	1	1	0	1	1	1	0
Betta albimarginata	0	0	1	0	0	0	0	0	0	0	1	0	0	0	1	0	0	0	0	1	1	0	0
Betta anabatoides	0	0	1	0	0	0	0	0	0	1	1	1	1	1	0	1	0	0	0	0	0	0	0
Betta apollon	1	1	1	1	1	0	1	1	1	1	1	1	1	1	1	1	1	1	1	1	1	0	0
Betta aurigans	0	0	0	0	0	0	0	0	0	0	0	0	0	0	1	0	0	0	0	0	0	0	0
Betta bellica	0	0	0	0	0	0	0	0	0	0	0	0	1	1	1	1	0	0	1	1	1	0	0
Betta breviobesus	0	0	0	0	0	0	0	0	0	1	0	1	1	1	0	1	0	0	0	0	0	0	0
Betta brownorum	0	0	1	0	0	0	0	0	0	1	1	1	1	1	1	1	0	0	0	0	0	0	1
Betta channoides	0	0	1	0	0	0	0	0	0	0	1	0	1	1	1	1	0	0	0	0	0	0	0
Betta chloropharynx	0	0	1	0	0	0	0	0	0	1	0	1	1	1	1	1	0	0	1	0	0	0	0
Betta coccina	0	0	1	0	0	0	0	0	0	1	1	1	1	1	1	1	1	0	1	1	1	0	1
Betta compuncta	0	0	0	0	0	0	0	0	0	0	0	0	0	0	0	0	0	0	1	1	1	0	0
Betta dimidiata	0	0	1	0	0	0	0	0	0	1	1	1	1	1	1	1	0	0	0	0	0	0	0
Betta edithae	0	0	1	0	0	0	0	0	0	1	1	1	1	1	1	1	0	0	1	1	1	0	1
Betta enisae	0	0	0	0	0	0	0	0	0	0	0	0	0	0	1	0	0	0	1	1	1	0	0
Betta falx	0	0	0	0	0	0	0	0	0	0	0	0	1	1	1	1	0	0	0	0	0	0	0
Betta foerschi	0	0	0	0	0	0	0	0	0	1	0	0	0	0	0	0	0	0	0	0	0	0	0
Betta fusca	0	0	0	0	0	0	0	0	0	1	0	1	0	0	0	0	0	0	1	1	1	0	0
Betta gladiator	0	0	0	0	0	0	0	0	0	0	0	0	0	0	1	0	0	0	0	1	1	0	0
Betta hipposideros	0	0	1	0	0	0	0	0	0	1	1	1	1	1	1	1	0	0	1	1	1	0	0
Betta ideii	0	0	0	0	0	0	0	0	0	0	0	0	0	0	0	0	0	0	0	0	1	0	0
Betta imbellis	0	0	1	0	0	0	0	0	0	1	1	1	1	1	1	1	0	0	0	1	1	0	0
Betta krataios	0	0	0	0	0	0	0	0	0	0	0	0	0	0	0	0	0	0	0	1	1	0	0
Betta kuehnei	0	0	0	0	0	0	0	0	0	0	0	0	0	0	0	0	0	0	1	1	1	0	0
Betta livida	0	0	0	0	0	0	0	0	0	0	0	0	0	0	0	0	0	0	1	1	1	0	0
Betta macrostoma	0	0	1	0	0	0	0	0	0	1	1	1	1	1	1	1	0	0	1	1	1	0	0
Betta mahachaiensis	0	0	0	0	0	0	0	0	0	0	0	0	1	1	1	1	0	0	0	1	1	0	0
Betta mandor	0	0	1	0	0	0	0	0	0	0	1	1	1	1	1	1	0	0	0	0	0	0	0
Betta miniopinna	0	0	0	0	0	0	0	0	0	1	0	1	1	1	1	1	0	0	0	0	0	0	1
Betta ocellata	0	0	1	0	0	0	0	0	0	1	1	1	1	1	0	1	0	0	0	1	1	0	0
Betta pallida	0	0	0	0	0	0	0	0	0	0	0	0	0	0	0	0	0	0	1	1	1	0	0
Betta pallifina	0	0	0	0	0	0	0	0	0	0	0	0	0	0	0	0	1	0	0	0	0	0	0
Betta pardalotos	0	0	0	0	0	0	0	0	0	0	1	0	0	0	0	0	0	0	0	0	0	0	0
Betta patoti	0	0	1	0	0	0	0	0	0	1	1	1	1	1	1	1	1	0	1	1	1	0	0
Betta persephone	0	0	1	0	0	0	0	0	0	0	1	0	0	0	0	0	0	0	0	0	1	0	0
Betta pi	1	1	1	1	1	0	1	1	1	1	1	1	1	1	1	1	1	1	1	1	1	0	0
Betta picta	0	0	1	0	0	0	0	0	0	1	1	1	0	0	0	0	0	0	0	0	0	0	0
Betta prima	0	0	1	0	0	0	0	0	0	1	1	1	1	1	1	1	0	0	1	0	0	0	0
Betta pugnax	0	0	0	0	0	0	0	0	0	1	0	0	0	0	0	0	0	0	1	0	0	0	0
Betta pulchra	0	0	1	0	0	0	0	0	0	0	1	1	1	1	1	1	0	0	1	1	1	0	0
Betta raja	0	0	0	0	0	0	0	0	0	0	0	0	1	1	1	1	0	0	0	0	0	0	0
Betta rubra	0	0	0	0	0	0	0	0	0	0	0	0	0	0	0	0	0	0	1	1	1	0	0
Betta rutilans	0	0	1	0	0	0	0	0	0	1	1	1	1	1	1	1	0	0	0	0	0	0	0
Betta schalleri	0	0	1	0	0	0	0	0	0	0	1	0	0	0	0	0	0	0	0	0	0	0	0
Betta siamorientalis	0	0	0	0	0	0	0	0	0	0	0	0	0	0	0	0	0	0	0	1	1	0	0
Betta simorum	0	0	1	0	0	0	0	0	0	0	0	1	0	0	0	0	0	0	0	0	0	0	0
Betta simplex	1	1	1	1	1	0	1	1	1	1	1	1	1	1	1	1	1	1	0	1	1	0	0
Betta smaragdina	0	0	1	0	0	0	0	0	0	1	1	1	1	1	1	1	0	0	0	1	1	0	0
Betta splendens	0	1	0	1	1	0	1	1	1	1	0	1	0	0	0	0	1	1	1	1	1	0	0
Betta stigmosa	0	0	0	0	0	0	0	0	0	0	0	0	0	0	0	0	0	0	1	1	1	0	0
Betta stiktos	0	0	0	0	0	0	0	0	0	0	0	0	0	0	0	0	0	0	0	1	1	0	0
Betta strohi	0	0	1	0	0	0	0	0	0	1	1	1	1	1	1	1	0	0	0	0	0	0	1
Betta taeniata	0	0	1	0	0	0	0	0	0	0	1	0	0	0	0	0	0	0	0	0	0	0	0
Betta tussyae	0	0	1	0	0	0	0	0	0	1	1	1	1	1	1	1	0	0	1	1	1	0	0
Betta uberis	0	0	1	0	0	0	0	0	0	0	1	1	1	1	1	1	0	0	1	1	1	0	0
Betta unimaculata	0	0	1	0	0	0	0	0	0	1	1	1	1	1	1	1	1	0	1	1	1	0	0
Betta waseri	0	0	0	0	0	0	0	0	0	1	0	1	1	1	0	1	0	0	1	1	1	0	0
Bhanotia fasciolata	0	0	0	0	0	0	0	0	0	0	0	0	1	1	1	1	0	0	0	0	0	0	0
Bhavania australis	1	1	1	1	1	0	1	1	1	1	1	1	1	1	1	1	1	1	1	1	1	1	0
Bibarba bibarba	0	0	0	0	0	0	0	0	0	0	0	0	0	0	0	0	1	0	0	0	0	0	0
Bibarba parvoculus	0	0	0	0	0	0	0	0	0	0	0	0	0	0	0	0	1	0	0	0	0	0	0
Bidenichthys capensis	0	0	0	0	0	0	0	0	0	0	0	0	1	1	1	1	0	0	0	0	0	0	0
Bidyanus bidyanus	1	1	1	1	1	0	1	1	1	1	1	1	1	1	1	1	1	1	0	1	1	1	0
Bidyanus welchi	0	0	0	0	0	0	0	0	0	0	0	0	0	0	0	0	0	0	0	1	1	0	0
Bilabria ornata	0	0	0	0	0	0	0	0	0	0	0	0	1	1	1	1	1	1	0	0	0	0	0
Biotodoma cupido	0	0	0	0	0	0	0	0	0	0	0	0	1	1	1	1	1	0	1	0	0	0	0
Biotodoma wavrini	0	0	0	0	0	0	0	0	0	0	0	0	1	1	1	1	0	0	0	1	1	0	0
Biotoecus dicentrarchus	0	0	0	0	0	0	0	0	0	0	0	0	1	1	1	1	1	0	0	1	1	0	1
Biotoecus opercularis	0	0	0	0	0	0	0	0	0	0	0	0	0	0	0	0	1	0	0	0	0	0	0
Bivibranchia velox	0	0	0	0	0	0	0	0	0	0	0	0	1	1	1	1	0	0	0	0	0	0	0
Biwia springeri	1	1	0	0	0	0	1	1	1	1	0	1	1	1	0	1	1	1	0	0	0	1	0
Biwia yodoensis	0	0	0	0	0	0	0	0	0	0	0	0	1	1	1	1	0	0	0	0	0	0	0
Biwia zezera	1	1	1	1	1	0	1	1	1	1	1	1	1	1	1	1	1	1	0	1	1	1	0
Bleekeria mitsukurii	0	0	0	0	0	0	0	0	0	0	0	0	0	0	0	0	1	1	1	1	1	0	0
Bleekeria viridianguilla	0	0	0	0	0	0	0	0	0	0	0	0	0	0	0	0	1	1	1	0	1	0	0
Blenniella bilitonensis	0	0	0	0	0	0	0	0	0	0	0	0	1	1	1	1	0	0	1	1	1	0	0
Blenniella caudolineata	0	0	0	0	0	0	0	0	0	0	0	0	1	1	1	1	0	0	1	0	0	0	0
Blenniella chrysospilos	0	0	0	0	0	0	0	0	0	0	0	0	1	1	1	1	1	1	1	1	1	0	0
Blenniella cyanostigma	0	0	0	0	0	0	0	0	0	0	0	1	0	0	0	0	1	1	0	0	0	0	0
Blenniella gibbifrons	0	0	0	0	0	0	0	0	0	0	0	0	1	1	1	1	0	0	1	1	1	0	0
Blenniella paula	0	0	0	0	0	0	0	0	0	0	0	0	1	1	1	1	0	0	1	1	1	0	0
Blenniella periophthalmus	0	0	0	0	0	0	0	0	0	0	0	0	1	1	1	1	0	0	1	1	1	0	0
Blennius ocellaris	0	0	0	0	0	0	0	0	0	0	0	0	1	1	1	1	0	0	1	1	1	0	0
Blennodon dorsalis	0	0	0	0	0	0	0	0	0	0	0	0	0	0	0	0	0	0	0	1	1	0	0
Blennophis anguillaris	0	0	0	0	0	0	0	0	0	0	0	0	1	1	1	1	0	0	0	0	0	0	0
Blepsias bilobus	0	0	1	0	0	0	0	0	0	0	1	0	0	0	0	0	0	0	0	1	1	0	0
Blepsias cirrhosus	1	1	1	1	1	0	1	1	1	1	1	1	1	1	1	1	1	1	1	1	1	1	0
Blicca bjoerkna	1	1	1	0	0	0	1	1	1	1	0	1	1	1	1	1	1	1	0	1	1	1	0
Bodianus albotaeniatus	0	0	0	0	0	0	0	0	0	0	0	1	0	0	0	0	1	0	0	1	1	0	0
Bodianus anthioides	0	0	0	1	1	0	1	0	0	0	0	0	1	1	1	1	0	0	0	1	1	0	0
Bodianus axillaris	0	0	0	1	1	0	1	0	0	0	0	0	1	1	1	1	0	0	0	1	1	0	1
Bodianus bilunulatus	1	1	0	0	0	0	1	1	1	0	0	0	1	1	1	1	0	0	0	0	0	0	1
Bodianus bimaculatus	0	0	0	0	0	0	0	0	0	0	0	0	0	0	0	0	0	0	1	0	1	0	0
Bodianus busellatus	0	0	0	0	0	0	0	0	0	0	0	0	0	0	0	0	0	0	1	1	1	0	0
Bodianus diana	0	0	0	1	1	0	1	0	0	0	0	0	0	0	0	0	0	0	0	1	1	0	1
Bodianus dictynna	0	0	1	0	0	0	0	0	0	1	1	0	1	1	1	1	0	0	0	1	1	0	0
Bodianus diplotaenia	1	1	1	1	1	0	1	1	1	1	1	0	1	1	1	1	0	0	1	1	1	0	0
Bodianus eclancheri	0	0	0	0	0	0	0	0	0	0	0	0	0	0	0	0	0	0	1	1	1	0	0
Bodianus flavifrons	0	0	0	0	0	0	0	0	0	0	0	0	0	0	0	0	0	0	0	1	1	0	0
Bodianus flavipinnis	0	0	0	0	0	0	0	0	0	0	0	0	0	0	0	0	0	0	0	1	1	0	0
Bodianus izuensis	0	0	0	0	0	0	0	0	0	0	0	0	0	0	0	0	0	0	1	1	1	0	0
Bodianus loxozonus	0	0	0	1	1	0	0	0	0	0	0	0	0	0	0	0	0	0	0	1	1	0	0
Bodianus mesothorax	1	1	1	1	1	0	1	1	1	1	1	0	1	1	1	1	1	0	0	1	1	0	0
Bodianus neopercularis	0	0	0	0	0	0	0	0	0	0	0	0	0	0	0	0	0	1	1	1	1	0	0
Bodianus oxycephalus	1	1	1	1	1	0	1	1	1	1	1	1	1	1	1	1	1	1	0	1	1	0	0
Bodianus perditio	0	0	0	0	0	0	0	0	0	0	0	0	1	1	1	1	0	0	1	1	1	0	0
Bodianus pulchellus	1	1	0	1	1	0	1	1	1	0	0	0	1	1	1	1	0	0	0	1	1	0	0
Bodianus rubrisos	0	0	0	0	0	0	0	0	0	0	0	0	0	0	0	0	0	0	1	0	0	0	0
Bodianus rufus	1	1	1	1	1	0	1	1	1	1	1	0	1	1	1	1	1	1	0	1	1	0	0
Bodianus sanguineus	0	0	0	0	0	0	0	0	0	0	0	0	0	0	0	0	1	0	1	1	1	0	0
Bodianus scrofa	0	0	0	0	0	0	0	0	0	0	0	0	1	1	1	1	0	0	0	1	1	0	0
Bodianus sepiacaudus	0	0	0	0	0	0	0	0	0	0	0	0	0	0	0	0	0	0	1	1	1	0	0
Bodianus solatus	0	0	0	0	0	0	0	0	0	0	0	0	0	0	0	0	0	0	1	1	1	0	0
Bodianus speciosus	1	1	0	1	1	0	1	1	1	0	0	0	1	1	1	1	0	0	0	1	1	0	0
Bodianus tanyokidus	0	0	0	0	0	0	0	0	0	0	0	0	0	0	0	0	0	0	0	1	1	0	0
Bodianus thoracotaeniatus	0	0	0	0	0	0	0	0	0	0	0	0	0	0	0	0	0	0	1	0	0	0	0
Bodianus trilineatus	0	0	0	0	0	0	0	0	0	0	0	0	0	0	0	0	0	0	1	1	1	0	0
Bodianus unimaculatus	0	0	0	0	0	0	0	0	0	0	0	0	0	0	0	0	0	0	1	0	0	0	0
Boehlkea fredcochui	0	0	0	0	0	0	0	0	0	0	0	0	0	0	0	0	1	1	0	0	0	0	0
Boesemania microlepis	0	0	0	0	0	0	0	0	0	0	0	0	1	1	1	1	1	1	1	0	0	0	0
Bolbometopon muricatum	1	1	0	1	1	0	1	1	1	1	0	1	1	1	1	1	1	1	1	0	1	1	0
Boleophthalmus boddarti	1	1	0	1	1	0	1	1	1	1	0	1	1	1	1	1	1	1	1	1	1	1	0
Boleophthalmus dussumieri	0	0	0	0	0	0	0	0	0	0	0	0	0	0	0	0	1	1	1	1	1	0	0
Boleophthalmus pectinirostris	1	1	1	1	1	0	1	1	1	1	1	1	1	1	1	1	1	1	1	1	1	1	0
Bolinichthys distofax	1	1	0	1	1	0	1	1	1	1	0	1	1	1	1	1	1	1	1	0	0	1	0
Bolinichthys indicus	0	0	0	0	0	0	0	0	0	0	0	0	0	0	0	0	0	0	1	1	1	0	0
Bolinichthys longipes	0	0	0	0	0	0	0	0	0	0	0	0	1	1	1	1	0	0	1	0	0	0	0
Bolinichthys nikolayi	0	0	0	0	0	0	0	0	0	0	0	0	0	0	0	0	0	0	1	0	0	0	0
Bolinichthys photothorax	0	0	0	0	0	0	0	0	0	0	0	0	1	1	1	1	0	0	1	1	1	0	0
Bolinichthys pyrsobolus	1	1	0	0	0	0	1	1	1	1	0	1	1	1	1	1	1	1	1	0	0	1	0
Bolinichthys supralateralis	0	0	1	1	1	0	0	0	0	0	1	0	0	0	0	0	0	0	1	1	1	0	0
Bollmannia boqueronensis	0	0	1	0	0	0	0	0	0	1	1	1	1	1	1	1	0	0	0	0	0	0	0
Bollmannia chlamydes	0	0	1	0	0	0	0	0	0	1	1	1	1	1	1	1	0	0	0	0	0	0	0
Bollmannia communis	0	0	1	0	0	0	0	0	0	1	1	1	1	1	1	1	0	0	0	0	0	0	0
Bollmannia eigenmanni	0	0	0	0	0	0	0	0	0	0	0	0	0	0	0	0	0	0	1	0	0	0	0
Bollmannia macropoma	0	0	1	0	0	0	0	0	0	1	1	1	1	1	1	1	0	0	0	0	0	0	0
Bollmannia marginalis	0	0	1	0	0	0	0	0	0	1	1	1	1	1	1	1	0	0	0	0	0	0	0
Bonapartia pedaliota	0	0	0	0	0	0	0	0	0	0	0	0	1	1	1	1	1	1	1	1	1	0	0
Boops boops	0	0	0	0	0	0	0	0	0	0	0	0	0	0	0	0	0	0	0	1	1	0	0
Boopsoidea inornata	0	0	0	0	0	0	0	0	0	0	0	0	1	1	1	1	1	0	0	0	1	0	0
Boraras maculatus	0	0	1	1	1	0	1	0	1	1	1	1	1	1	1	1	0	0	0	1	1	0	0
Boraras merah	0	0	0	0	0	0	0	0	0	0	0	0	0	0	0	0	1	1	0	0	1	0	0
Boraras micros	0	0	0	0	0	0	0	0	0	0	0	0	0	0	0	0	1	1	0	0	0	0	0
Boraras urophthalmoides	0	0	0	0	0	0	0	0	0	0	0	0	0	0	0	0	1	1	0	1	1	0	1
Boreogadus saida	1	1	0	1	1	0	1	1	1	1	0	1	1	1	1	1	1	1	1	0	0	1	0
Boridia grossidens	0	0	0	0	0	0	0	0	0	0	0	0	0	0	0	0	0	0	0	1	1	0	0
Borostomias antarcticus	0	0	0	1	1	0	1	0	0	0	0	0	0	0	0	0	1	1	0	1	1	0	0
Borostomias elucens	0	0	0	0	0	0	0	0	0	0	0	0	0	0	0	0	1	1	1	0	0	0	0
Borostomias mononema	0	0	0	0	0	0	0	0	0	0	0	0	0	0	0	0	0	0	0	1	1	0	0
Borostomias panamensis	0	0	0	0	0	0	0	0	0	0	0	0	0	0	0	0	0	0	0	1	1	0	0
Bostockia porosa	1	1	1	1	1	0	1	1	0	1	1	1	1	1	1	1	1	1	0	1	1	1	0
Bostrychus sinensis	1	1	1	1	1	0	1	1	1	1	1	1	1	1	1	1	1	1	1	1	1	1	0
Bostrychus zonatus	0	0	1	0	0	0	0	0	0	1	1	1	1	1	1	1	0	0	0	0	0	0	0
Bothragonus swanii	0	0	0	0	0	0	0	0	0	0	0	0	1	1	1	1	0	0	1	1	1	0	0
Bothrocara brunneum	0	0	0	0	0	0	0	0	0	0	0	0	1	1	1	1	1	1	0	1	1	0	0
Bothrocara hollandi	1	1	0	0	0	0	1	1	1	1	0	1	1	1	1	1	1	1	0	1	1	1	1
Bothrocara molle	0	0	0	0	0	0	0	0	0	0	0	0	0	0	0	0	0	0	0	1	1	0	0
Bothrocara soldatovi	0	0	0	0	0	0	0	0	0	0	0	0	0	0	0	0	1	1	0	0	0	0	0
Bothrocara zestum	0	0	0	0	0	0	0	0	0	0	0	0	0	0	0	0	1	1	0	1	1	0	0
Bothrocarina microcephala	0	0	0	0	0	0	0	0	0	0	0	0	1	1	0	1	1	1	0	0	0	0	0
Bothrocarina nigrocaudata	0	0	0	0	0	0	0	0	0	0	0	0	1	1	1	1	1	1	0	0	0	0	0
Bothus leopardinus	0	0	0	0	0	0	0	0	0	0	0	0	0	0	0	0	0	0	0	1	1	0	0
Bothus lunatus	1	1	0	1	1	0	0	1	1	0	0	1	1	1	1	1	1	0	1	1	1	0	0
Bothus maculiferus	0	0	1	0	0	0	0	0	0	0	1	1	0	0	0	0	0	0	0	0	0	0	0
Bothus mancus	0	0	0	0	0	0	0	0	0	0	0	0	0	0	0	0	0	0	1	1	1	0	0
Bothus myriaster	1	1	1	1	1	0	1	1	1	1	1	1	1	1	1	1	1	1	1	1	1	0	1
Bothus ocellatus	0	0	0	0	0	0	0	0	0	0	0	0	1	1	1	1	0	0	1	0	0	0	0
Bothus pantherinus	1	1	0	1	1	0	1	1	1	1	0	0	1	1	1	1	1	1	1	0	0	0	0
Bothus podas	0	0	0	0	0	0	0	0	0	0	0	0	1	1	1	1	0	0	1	1	1	0	0
Bothus robinsi	1	1	0	1	1	0	0	1	1	0	0	1	1	1	1	1	0	0	0	0	0	0	0
Botia dario	1	1	1	1	1	0	1	1	1	1	1	0	0	0	0	0	1	1	1	1	1	1	0
Botia histrionica	1	1	0	0	0	0	0	1	1	1	0	0	1	1	1	1	0	0	0	0	0	0	1
Botia kubotai	1	1	0	1	1	0	1	1	1	1	0	0	0	0	0	0	0	0	0	0	0	0	0
Botia lohachata	1	1	1	0	0	0	1	1	1	1	1	1	1	1	1	1	1	1	0	1	1	1	0
Botia rostrata	1	1	0	0	0	0	1	1	1	1	0	0	0	0	1	0	1	1	0	0	0	0	0
Botia striata	1	1	1	1	1	0	1	1	1	1	1	0	0	0	0	0	1	1	0	1	1	0	0
Botia udomritthiruji	1	1	1	1	1	0	1	1	1	1	1	1	0	0	0	0	1	1	0	1	1	1	0
Boulengerella lateristriga	0	0	0	0	0	0	0	0	0	0	0	0	1	1	1	1	0	0	0	0	0	0	0
[truncated: 13,856 more rows]

## Sheet: Table.S6
	Scale	Type	Estimate	Standard Error	t	p	Condional R2	Marginal R2	Overdispersion (p-value)	Zero-inflation (p-value)
	Gobal	All Datasets	0.0189039	0.00121069	15.6141	< 0.001	0.965568	0.0441819	0.626	0.988
		Global database	0.0356757	0.00219434	16.258	< 0.001	0.942841	0.182055	0.76	0.982
		Customized database	0.0033339	0.000906905	3.67613	< 0.001	0.992907	< 0.01	0.272	0.712
	Continent	All Datasets	0.017982	0.00119406	15.0595	< 0.001	0.954887	0.0459446	0.69	0.586
	Ecoregion	Global database	0.0324428	0.00209719	15.4696	< 0.001	0.927273	0.164787	0.64	0.522
	Ecoregion	Customized database	0.00334098	0.00113269	2.94959	0.003	0.981545	< 0.01	0.224	0.838
	Country	All Datasets	0.0173986	0.00122165	14.2419	< 0.001	0.941835	0.0470506	0.974	0.422
	Country	Global database	0.0319043	0.00210252	15.1743	< 0.001	0.923276	0.160094	0.564	0.454
	Country	Customized database	0.00227814	0.00124491	1.82996	0.0672553	0.966962	< 0.01	0.296	0.98
	Basin	All Datasets	0.0160899	0.00121179	13.2778	< 0.001	0.941942	0.0365368	0.906	0.14
	Basin	Global database	0.0292704	0.00212055	13.8032	< 0.001	0.918936	0.126191	0.476	0.216
	Basin	Customized database	0.00259182	0.00126995	2.04089	0.0412619	0.967023	< 0.01	0.51	0.532

## Sheet: Table.S7
		PERMANOVA		ANOSIM		Betadisper		db-RDA
		R2	p value	R	p value	F	p value	F	p value
	Continent	0.19	0.001***	0.57	0.001***	5.84	0.001***	5.28	0.001***
	Species assignment types	0.019	0.137	0.0031	0.346	0.1	0.902	1.14	0.123

## Sheet: Table.S8
	Kruskal-Wallis tests between Continents
	Indices	df	H statistic	p value
	% Overlapped species (Re-assignments)	5	12.1408	0.0329086
	Numer of extra local species found in Original assignment	5	7.94376	0.159362
	post-hoc Dunn's Test
	Indices	Comparison	Z	p-value
	% Overlapped species (Re-assignments)	Africa-Asia	2.33901	0.0193349
	% Overlapped species (Re-assignments)	Africa-Europe	1.21141	0.225738
	% Overlapped species (Re-assignments)	Asia-Europe	-1.88118	0.0599472
	% Overlapped species (Re-assignments)	Africa-North_America	2.35776	0.0183855
	% Overlapped species (Re-assignments)	Asia-North_America	-0.218047	0.827392
	% Overlapped species (Re-assignments)	Europe-North_America	2.01417	0.0439921
	% Overlapped species (Re-assignments)	Africa-Oceania	1.14603	0.251783
	% Overlapped species (Re-assignments)	Asia-Oceania	-1.42108	0.155294
	% Overlapped species (Re-assignments)	Europe-Oceania	0.0915063	0.92709
	% Overlapped species (Re-assignments)	North_America-Oceania	-1.39998	0.161519
	% Overlapped species (Re-assignments)	Africa-South_America	2.43531	0.0148789
	% Overlapped species (Re-assignments)	Asia-South_America	0.308677	0.757567
	% Overlapped species (Re-assignments)	Europe-South_America	1.97882	0.0478358
	% Overlapped species (Re-assignments)	North_America-South_America	0.533946	0.593379
	% Overlapped species (Re-assignments)	Oceania-South_America	1.57904	0.114326
	Numer of extra local species found in Original assignment	Africa-Asia	-2.41873	0.0155747
	Numer of extra local species found in Original assignment	Africa-Europe	-1.50621	0.132014
	Numer of extra local species found in Original assignment	Asia-Europe	1.56504	0.117573
	Numer of extra local species found in Original assignment	Africa-North_America	-1.77023	0.0766883
	Numer of extra local species found in Original assignment	Asia-North_America	1.2457	0.212875
	Numer of extra local species found in Original assignment	Europe-North_America	-0.432851	0.665123
	Numer of extra local species found in Original assignment	Africa-Oceania	-0.763058	0.445429
	Numer of extra local species found in Original assignment	Asia-Oceania	2.03573	0.0417773
	Numer of extra local species found in Original assignment	Europe-Oceania	0.855085	0.392504
	Numer of extra local species found in Original assignment	North_America-Oceania	1.19721	0.231224
	Numer of extra local species found in Original assignment	Africa-South_America	-1.26299	0.206592
	Numer of extra local species found in Original assignment	Asia-South_America	1.365	0.172253
	Numer of extra local species found in Original assignment	Europe-South_America	0.123255	0.901905
	Numer of extra local species found in Original assignment	North_America-South_America	0.44731	0.654651
	Numer of extra local species found in Original assignment	Oceania-South_America	-0.612292	0.540344

## Sheet: Table.S9
				Wilcox tests between reference database used in the original assignments
				Indices	n (custom_db)	n (global_db)	W statistic	p value
				% Overlapped species (Re-assignments)	13	25	174	0.734
				Numer of extra local species found in Original assignment	13	25	259.5	0.003**
					t

[truncated: 3 more sheets: Table.S10, Table.S11, Table.S12]
